# Supplementary material for: Comparative Transcriptome Analysis Reveals Differentially Expressed Genes Related to Antimicrobial Properties of Lysostaphin in Staphylococcus aureus
Source: Antibiotics (Basel). 2022 Jan 18;11(2):125. doi: 10.3390/antibiotics11020125 (PMC8868216; doi:10.3390/antibiotics11020125)
Supplement: Supplementary file 1 [file antibiotics-11-00125-s001.zip]

Archive with 2 entries (2 files):
- antibiotics-1530762-figure s1.pdf
- antibiotics-1530762-table s1.xlsx
