# Supplementary material for: Comparative Transcriptome Analysis Reveals Differentially Expressed Genes Related to Antimicrobial Properties of Lysostaphin in Staphylococcus aureus
Source: Antibiotics (Basel). 2022 Jan 18;11(2):125. doi: 10.3390/antibiotics11020125 (PMC8868216; doi:10.3390/antibiotics11020125)
Supplement: Supplementary file 1 [file antibiotics-11-00125-s001.zip › antibiotics-1530762-table s1.xlsx]

## Sheet: output_staphy_mutant_control
Table S1: Complete list of differentially expressed genes based on normalized RNA-seq data
Gene_symbol	LogFC	LogCPM	P-Value	FDR
NWMN_1894	-2.07333	2.41383	0.00240735	0.109344
NWMN_2501	-1.53367	6.20784	0.00321795	0.120743
bsaD	-1.38292	1.51504	0.141496	0.692726
NWMN_0428	-1.33772	8.09812	0.00285597	0.113098
NWMN_0171	-1.32508	2.14762	0.0399298	0.415174
NWMN_1772	-1.30038	3.32101	0.00872734	0.199957
NWMN_2089	-1.27087	3.79461	0.030266	0.3611
NWMN_2329	-1.26856	3.27474	0.0189801	0.284522
bsaE	-1.26485	2.46908	0.0519877	0.446207
oppF	-1.26271	7.18083	0.00107061	0.0749141
NWMN_2184	-1.2569	3.21652	0.0343843	0.38508
hlgA	-1.25533	3.42507	0.010839	0.222716
NWMN_0860	-1.24417	7.39923	0.00126623	0.0780539
gltB	-1.20167	7.57914	0.00831	0.197883
oppD	-1.19935	7.40293	0.00426746	0.139854
NWMN_1903	-1.17646	3.86817	0.000514719	0.0512541
oppC	-1.15045	6.23809	0.00152357	0.0876558
NWMN_2406	-1.14967	6.1865	0.00376697	0.130036
NWMN_2623	-1.14631	2.85128	0.0208049	0.304316
NWMN_1907	-1.1459	2.45214	0.044297	0.426657
hisA	-1.13776	3.61128	0.00650175	0.170031
NWMN_0427	-1.11513	6.25159	0.0234321	0.31433
argG	-1.10629	3.32514	0.0747645	0.520636
NWMN_2088	-1.09097	9.13711	0.0275447	0.340363
NWMN_2500	-1.09046	7.10002	0.014146	0.239373
NWMN_1951	-1.08123	4.8054	0.000285651	0.0408369
NWMN_1785	-1.07539	11.5038	0.00354016	0.125554
NWMN_1033	-1.05442	8.76094	0.074512	0.520636
NWMN_2086	-1.04085	9.74197	0.0222543	0.314014
NWMN_0245	-1.0324	1.0492	0.470727	0.946123
NWMN_0429	-1.0258	5.26632	0.00333425	0.123319
gltD	-1.0215	6.61172	0.0046996	0.147251
NWMN_0426	-1.00894	6.82649	0.0373569	0.399773
NWMN_2582	-1.00826	5.36847	0.00472066	0.147251
mnhC_1	-1.00524	4.89591	0.00249238	0.111255
NWMN_1800	-0.994876	3.30605	0.0157731	0.258248
NWMN_2584	-0.979803	5.27678	0.0345482	0.38508
NWMN_2520	-0.970075	4.4108	0.00116845	0.0773758
NWMN_2581	-0.964248	4.5165	0.0133647	0.237593
lukF	-0.947722	6.15388	0.000313458	0.0408369
crtI	-0.943904	3.76861	0.141464	0.692726
atl	-0.938713	5.44278	0.00561669	0.156361
NWMN_0352	-0.927461	7.30654	0.0104566	0.218324
gntR	-0.916866	5.11519	0.000166833	0.0332255
thrC	-0.903131	6.57977	0.00927715	0.208857
NWMN_2370	-0.893359	5.82029	0.0134559	0.237593
leuC	-0.889573	4.60046	0.00131018	0.0788849
bsaF	-0.875447	3.65943	0.130755	0.674354
NWMN_0254	-0.863397	2.94432	0.0686046	0.498925
NWMN_2048	-0.86223	6.27074	0.00689337	0.170218
NWMN_1731	-0.854866	5.43285	0.00192101	0.0938393
NWMN_2580	-0.847514	4.17597	0.0463569	0.427041
trpC	-0.847208	3.06414	0.0446517	0.426657
NWMN_0010	-0.846382	6.51901	0.00532159	0.154804
splA	-0.84236	2.59043	0.131979	0.676623
NWMN_2507	-0.841487	5.95737	0.0758496	0.522022
NWMN_0330	-0.835602	4.98741	0.000697506	0.0570108
NWMN_0338	-0.832662	3.06077	0.0733965	0.520613
NWMN_2579	-0.829474	3.75413	0.015107	0.251211
NWMN_2209	-0.827151	6.90583	0.000338574	0.0417413
NWMN_0078	-0.825804	7.32155	4.71594e-05	0.0122096
thrB	-0.82293	6.69171	0.0414765	0.420697
NWMN_0902	-0.813094	2.83208	0.249407	0.788217
NWMN_2463	-0.811662	4.19238	0.14813	0.698559
NWMN_0335	-0.801553	6.5391	0.0333134	0.379948
NWMN_0044	-0.801073	2.21494	0.234598	0.775652
NWMN_0366	-0.800626	9.60784	0.0299263	0.360369
crtN	-0.79061	3.52613	0.0892874	0.551707
NWMN_1913	-0.788249	3.66767	0.0247736	0.320695
NWMN_0158	-0.788055	3.42298	0.0392817	0.410082
metL	-0.777764	7.49097	0.0324025	0.374509
NWMN_0235	-0.77141	2.81945	0.158381	0.704436
NWMN_2398	-0.767761	10.2405	0.0187054	0.283483
NWMN_2392	-0.762638	3.85505	0.0229763	0.314014
fadE	-0.754052	1.37853	0.414605	0.92111
NWMN_2597	-0.74738	5.99205	0.108555	0.607015
asd	-0.745424	7.59134	0.0131353	0.237593
NWMN_0045	-0.740186	2.71817	0.131552	0.676623
ilvD	-0.73856	4.4228	0.0510013	0.440141
NWMN_1226	-0.723538	2.36379	0.198279	0.748314
NWMN_2352	-0.721335	5.29683	0.0788811	0.528548
NWMN_2487	-0.717885	4.87697	0.0402551	0.416207
clfA	-0.717402	6.17473	0.130189	0.672772
NWMN_0738	-0.713998	8.15569	0.000264196	0.0408369
NWMN_2577	-0.713116	1.68712	0.521288	0.94955
NWMN_0856	-0.712426	6.1694	0.0680996	0.496648
NWMN_2470	-0.712422	6.68009	0.1833	0.724526
NWMN_2074	-0.712236	7.28571	0.00209251	0.100324
clfB	-0.71134	8.2693	0.00110977	0.0756106
NWMN_2210	-0.706963	7.01635	0.00156815	0.0882596
trpF	-0.704377	3.29618	0.0903997	0.555926
NWMN_0896	-0.698615	11.4187	0.00549567	0.155338
NWMN_1631	-0.698111	6.74188	0.0156295	0.257738
fnbA	-0.685411	10.7301	0.0217743	0.313187
serA	-0.672215	7.57176	0.0438505	0.426657
NWMN_0251	-0.668079	5.11521	0.0422807	0.422644
agrD	-0.667713	5.14244	0.103316	0.598398
dapB	-0.66724	6.79436	0.0523936	0.446207
NWMN_0781	-0.66687	6.24756	0.0134616	0.237593
acuA	-0.664571	4.3587	0.0187237	0.283483
NWMN_0651	-0.663977	6.53878	0.0693589	0.501592
isaB	-0.663465	5.70604	0.0123464	0.237593
cspC	-0.659541	10.8156	0.00551993	0.155338
NWMN_2222	-0.656747	5.04373	0.0521783	0.446207
NWMN_0592	-0.654288	5.50173	0.0497579	0.435878
NWMN_0337	-0.646346	2.84539	0.181586	0.721794
cspB	-0.646158	11.2776	0.0489212	0.434671
dapD	-0.642874	6.76325	0.0604547	0.469934
lukS	-0.637907	5.59576	0.0125038	0.237593
treP	-0.637317	7.64992	0.00352933	0.125554
NWMN_0279	-0.633493	7.52829	0.00265255	0.111706
NWMN_1989	-0.631093	10.0123	0.00166932	0.0907721
crtM	-0.630268	3.25568	0.287159	0.814236
NWMN_0117	-0.629805	5.51373	0.00291684	0.113098
NWMN_1831	-0.628325	10.9939	0.0315831	0.369994
argH	-0.626029	4.16531	0.145661	0.696473
NWMN_0587	-0.621587	5.92278	0.0365537	0.396345
NWMN_0071	-0.618518	11.258	0.0183854	0.283332
dapA	-0.617375	7.67472	0.0567786	0.463722
hld	-0.616113	5.35235	0.173821	0.720195
NWMN_2583	-0.615705	5.47134	0.192697	0.741873
NWMN_0377	-0.615351	6.98458	0.0273611	0.340363
lrgB	-0.613815	8.74756	0.0452914	0.427041
scdA	-0.613714	7.99603	0.0054127	0.155338
NWMN_0033	-0.612708	3.55718	0.072563	0.516114
sbi	-0.611744	9.32615	0.00391471	0.133358
NWMN_2230	-0.610733	4.72725	0.0459747	0.427041
tnp_1	-0.609631	3.43386	0.0941654	0.564486
sdrC	-0.607387	2.91557	0.207559	0.753779
NWMN_1299	-0.604959	1.86079	0.554611	0.959394
accB_2	-0.600098	4.90416	0.0541459	0.455713
NWMN_2557	-0.598072	6.00402	0.0385643	0.404663
lacF	-0.596312	1.7847	0.54832	0.957753
NWMN_0405	-0.586747	1.44765	0.634311	0.975561
NWMN_1796	-0.585972	6.73479	0.0137655	0.237593
NWMN_1630	-0.585747	8.36271	0.0422644	0.422644
NWMN_0782	-0.583776	6.7119	0.0456986	0.427041
NWMN_0783	-0.581615	11.2556	0.0816162	0.529424
NWMN_2036	-0.581567	5.43055	0.0265005	0.340363
NWMN_0307	-0.580909	9.05608	0.00622689	0.1662
NWMN_0919	-0.580314	7.98297	0.0881152	0.54768
NWMN_1059	-0.577487	9.1322	0.00492087	0.149884
NWMN_2314	-0.575683	5.00908	0.013722	0.237593
NWMN_1910	-0.575477	1.94131	0.450782	0.946123
NWMN_2309	-0.570515	5.13083	0.0226019	0.314014
spa	-0.568032	11.1214	0.00516968	0.152215
modB	-0.565085	6.33109	0.00261156	0.111706
kdpE	-0.564198	3.52435	0.175778	0.720195
gapB	-0.563446	4.68719	0.0301771	0.3611
NWMN_2160	-0.558875	4.777	0.0465143	0.427041
agrB	-0.55839	6.23778	0.0134344	0.237593
lpl5nm	-0.557963	1.43289	0.601058	0.962956
NWMN_0666	-0.556883	5.81714	0.0164205	0.262423
NWMN_0116	-0.556528	5.60963	0.011078	0.22407
NWMN_1941	-0.553056	7.01476	0.0234257	0.31433
NWMN_0286	-0.552975	7.54654	0.0101811	0.218324
leuD	-0.549993	4.71905	0.0554201	0.456951
leuB	-0.546492	4.98231	0.0490243	0.434671
NWMN_0341	-0.542573	6.94563	0.0273826	0.340363
NWMN_1915	-0.542226	4.27749	0.0760148	0.522022
NWMN_0317	-0.541392	4.15493	0.0914204	0.559544
NWMN_0923	-0.539877	3.62884	0.310487	0.83158
NWMN_0921	-0.538858	5.10898	0.0326854	0.375266
NWMN_1991	-0.534448	5.64725	0.022638	0.314014
NWMN_0963	-0.532619	5.97631	0.0269379	0.340363
NWMN_1016	-0.531312	8.38678	0.0594819	0.469934
NWMN_2548	-0.52686	5.01941	0.033562	0.38014
NWMN_0280	-0.52658	3.16204	0.40866	0.919215
NWMN_2425	-0.520966	3.67268	0.153385	0.703934
NWMN_0239	-0.520947	3.35928	0.202104	0.752025
NWMN_0258	-0.520588	3.82149	0.120183	0.645547
lpl8nm	-0.519696	2.86214	0.273449	0.807946
fnbB	-0.519399	5.43792	0.0236596	0.315746
sdrD	-0.51715	3.36649	0.195135	0.74188
NWMN_1616	-0.517063	7.75293	0.145352	0.696473
NWMN_1929	-0.514563	3.64233	0.156907	0.704436
sbnI	-0.514446	4.00873	0.114317	0.625721
pflB	-0.513222	10.7941	0.01586	0.258248
NWMN_0332	-0.511116	4.2553	0.11555	0.626492
NWMN_1007	-0.510273	7.5935	0.0226409	0.314014
NWMN_0321	-0.509759	6.02247	0.162534	0.70575
hisB	-0.508873	3.2841	0.226705	0.767118
srtA	-0.506684	7.64164	0.00299726	0.114116
NWMN_0336	-0.505053	2.72988	0.453416	0.946123
NWMN_2087	-0.504421	7.31904	0.371182	0.895375
splB	-0.504411	2.29074	0.44679	0.946123
hisC_2	-0.503603	3.02131	0.271084	0.805784
NWMN_0650	-0.503495	6.92301	0.146872	0.696545
NWMN_1510	-0.502406	3.95427	0.166372	0.7082
ilvB	-0.501773	4.763	0.157014	0.704436
leuA	-0.499551	4.33604	0.115668	0.626492
hlgC	-0.497546	2.8316	0.29081	0.815718
modC	-0.497528	6.43593	0.0116382	0.230504
NWMN_2220	-0.497069	5.73351	0.0405114	0.416207
NWMN_0415	-0.496814	3.83821	0.162016	0.705406
NWMN_0011	-0.494305	5.67424	0.0763304	0.522232
lrgA	-0.491288	8.44491	0.073789	0.520636
splF	-0.491092	2.33473	0.449283	0.946123
NWMN_2092	-0.490525	6.90574	0.00769998	0.186311
NWMN_2369	-0.486667	5.30011	0.142708	0.694493
pcp	-0.486329	4.71201	0.0631863	0.479638
bioD	-0.485107	2.54781	0.407394	0.919215
NWMN_0147	-0.484233	4.91936	0.0700076	0.502076
hlgB	-0.481947	4.2105	0.190019	0.740901
NWMN_1905	-0.481456	9.1137	0.0297203	0.35956
NWMN_0721	-0.47891	11.0871	0.010382	0.218324
NWMN_1013	-0.478558	8.08966	0.0613909	0.469934
dsbA	-0.478208	5.85579	0.0226479	0.314014
NWMN_0447	-0.477784	9.5674	0.0124973	0.237593
NWMN_1930	-0.477011	1.84389	0.561962	0.959394
ald_1	-0.475857	8.98259	0.0116632	0.230504
NWMN_1480	-0.474509	6.71952	0.017596	0.274434
NWMN_0883	-0.47367	5.57404	0.130185	0.672772
fruB	-0.471882	8.95973	0.0381887	0.403554
NWMN_2508	-0.470811	4.06953	0.16556	0.7082
NWMN_1416	-0.470649	8.12776	0.0419258	0.422357
NWMN_0284	-0.470055	6.76972	0.0220543	0.314014
NWMN_2549	-0.469103	2.75056	0.374421	0.90007
mnhG_1	-0.467761	4.11264	0.159488	0.704436
lexA	-0.467494	8.86675	0.0102328	0.218324
nrdG	-0.466469	8.62009	0.120908	0.648098
acuC	-0.461845	3.76931	0.164919	0.7082
NWMN_2502	-0.460222	2.48952	0.500379	0.94955
NWMN_0306	-0.459857	9.41026	0.0136772	0.237593
rlp	-0.459478	4.81904	0.121215	0.648402
NWMN_0997	-0.458283	9.14662	0.0689978	0.500379
NWMN_0126	-0.456785	3.34828	0.287863	0.814236
NWMN_1695	-0.456749	5.74485	0.0672295	0.49448
marR	-0.455375	3.40244	0.221389	0.760715
ilvE	-0.453681	9.06382	0.0743344	0.520636
NWMN_1807	-0.452211	8.05608	0.142077	0.692726
NWMN_0460	-0.447128	8.48236	0.0266815	0.340363
NWMN_1781	-0.446941	11.2847	0.0633589	0.479638
NWMN_1604	-0.44567	10.2297	0.018531	0.283483
NWMN_0151	-0.445274	3.53445	0.256417	0.79153
NWMN_0621	-0.443808	3.47231	0.298032	0.820856
NWMN_1769	-0.443437	7.39772	0.136929	0.689708
NWMN_2203	-0.442981	7.76693	0.191769	0.741873
NWMN_1012	-0.441784	6.85865	0.069876	0.502076
NWMN_0493	-0.440302	7.10825	0.0127621	0.237593
mtlD	-0.437531	4.05266	0.280685	0.810341
lysC	-0.435196	5.88729	0.144807	0.696473
NWMN_1645	-0.429066	8.44712	0.0462253	0.427041
NWMN_1746	-0.429056	8.38364	0.0470291	0.427504
NWMN_2229	-0.429026	5.58745	0.113248	0.623361
poxB	-0.428791	8.21869	0.0315613	0.369994
NWMN_0771	-0.422924	5.65567	0.18754	0.734557
sigB	-0.422834	9.64759	0.0213931	0.311162
NWMN_0087	-0.421234	3.18601	0.349047	0.87144
NWMN_2187	-0.417306	2.833	0.410674	0.919496
NWMN_0784	-0.417215	6.66804	0.0327578	0.375266
NWMN_2460	-0.415786	6.42306	0.0336238	0.38014
treC	-0.415649	5.47697	0.0817313	0.529424
NWMN_0053	-0.415645	4.66784	0.194279	0.741873
NWMN_0755	-0.415502	4.20344	0.160812	0.704436
ilvC	-0.415173	4.658	0.250865	0.788217
NWMN_0288	-0.414722	9.07498	0.0274349	0.340363
NWMN_0695	-0.414614	5.15055	0.141823	0.692726
NWMN_2101	-0.414117	5.7064	0.0492031	0.434767
NWMN_2607	-0.413093	6.47991	0.101014	0.589022
NWMN_1010	-0.412586	8.16453	0.0486308	0.434156
rbsU	-0.411976	4.68269	0.135507	0.687542
cysG_1	-0.409284	8.13966	0.0204079	0.300205
tatA	-0.409026	6.69217	0.0604111	0.469934
NWMN_2244	-0.407639	3.89523	0.480082	0.946123
NWMN_1008	-0.40534	9.90461	0.0503214	0.435878
NWMN_0009	-0.404082	5.75886	0.191263	0.741313
NWMN_2353	-0.402163	4.57526	0.342453	0.864987
NWMN_1798	-0.402147	8.04166	0.0755096	0.521624
NWMN_2341	-0.401359	4.72962	0.145207	0.696473
NWMN_0184	-0.40116	4.01945	0.23706	0.77788
NWMN_1014	-0.398337	8.3452	0.16509	0.7082
rsbW	-0.39807	8.78231	0.0287759	0.351419
NWMN_0036	-0.397158	2.47623	0.521524	0.94955
glpQ	-0.39646	4.06274	0.284822	0.813864
hisH	-0.396137	3.20055	0.361463	0.886201
NWMN_0458	-0.394816	8.57799	0.0370458	0.399631
NWMN_1370	-0.393615	7.17022	0.0460218	0.427041
NWMN_0243	-0.393058	3.73782	0.298512	0.821306
NWMN_2441	-0.392596	4.66009	0.133893	0.682536
NWMN_1908	-0.39259	3.52427	0.369891	0.894998
NWMN_0125	-0.391958	7.74796	0.034983	0.385409
NWMN_2377	-0.391624	11.4601	0.0405048	0.416207
NWMN_1774	-0.388766	10.0756	0.186191	0.733713
NWMN_2065	-0.388719	5.68632	0.0607962	0.469934
nirB	-0.386129	6.63553	0.0338212	0.380709
NWMN_1084	-0.385609	2.73567	0.644162	0.977381
nadC	-0.384931	8.21887	0.0307404	0.363411
NWMN_0739	-0.384025	2.10654	0.613101	0.962956
NWMN_1026	-0.382562	8.71054	0.0425833	0.423002
sbnD	-0.381294	2.53553	0.482206	0.946498
mnhD_1	-0.381011	4.69492	0.254176	0.789344
ruvA	-0.380081	8.12553	0.0246132	0.320219
NWMN_1750	-0.379065	3.48506	0.377907	0.903418
NWMN_2233	-0.378738	4.37648	0.182939	0.724202
NWMN_0163	-0.378723	10.4213	0.0640131	0.480377
NWMN_1527	-0.378615	9.13501	0.139824	0.692726
hisC_1	-0.378189	5.41751	0.354146	0.879084
NWMN_0145	-0.376782	4.03944	0.336537	0.858418
NWMN_0733	-0.376668	8.13674	0.028214	0.34619
hisF	-0.376357	3.94697	0.276978	0.8093
NWMN_0449	-0.374633	6.49872	0.045931	0.427041
NWMN_0281	-0.374627	7.29621	0.0660422	0.491331
NWMN_0647	-0.373302	6.53664	0.23466	0.775652
opuCA	-0.372924	5.89354	0.0769031	0.522232
NWMN_0256	-0.37288	2.08457	0.603507	0.962956
NWMN_2540	-0.372242	5.47993	0.106669	0.605627
NWMN_0364	-0.371238	7.33837	0.0833781	0.536605
NWMN_0382	-0.371169	3.32943	0.455743	0.946123
mtlA	-0.370683	4.47282	0.488959	0.94955
NWMN_1775	-0.370683	9.78679	0.233668	0.775599
NWMN_1804	-0.37027	8.1032	0.276968	0.8093
NWMN_1347	-0.369852	8.72492	0.0427507	0.423002
NWMN_1889	-0.367899	3.00156	0.450263	0.946123
sdhA_1	-0.367721	7.51796	0.0245928	0.320219
NWMN_0308	-0.367128	8.66538	0.0559151	0.458114
NWMN_1747	-0.363064	5.493	0.104025	0.599112
NWMN_0150	-0.362982	5.04279	0.236879	0.77788
hemA	-0.360518	11.0253	0.0755539	0.521624
NWMN_2546	-0.360272	5.54538	0.115444	0.626492
saeR	-0.35968	12.5891	0.0941901	0.564486
hutG	-0.359088	6.10899	0.260473	0.791804
NWMN_2585	-0.359003	5.14915	0.162115	0.705406
thrA	-0.357987	4.10412	0.386054	0.908664
cspA	-0.357061	12.3023	0.0497071	0.435878
NWMN_0043	-0.356098	2.19948	0.629395	0.97404
NWMN_2410	-0.355498	3.80916	0.312543	0.834927
NWMN_1275	-0.352431	8.94425	0.0503389	0.435878
katA	-0.351286	7.57416	0.0446598	0.426657
NWMN_1860	-0.350039	7.14139	0.0638273	0.480377
drp35	-0.349818	3.94937	0.281828	0.811664
NWMN_1021	-0.349363	10.6135	0.244949	0.788217
NWMN_2043	-0.349328	8.56444	0.0443767	0.426657
ilvA_1	-0.349157	8.89246	0.0621689	0.473398
NWMN_1027	-0.349103	9.65512	0.0767545	0.522232
rpmJ	-0.347983	11.5362	0.0639278	0.480377
NWMN_0780	-0.347894	6.50801	0.209747	0.753779
NWMN_1212	-0.346957	6.69566	0.112569	0.621408
NWMN_0250	-0.346394	5.06087	0.26042	0.791804
NWMN_0219	-0.346279	5.17103	0.223063	0.760715
bsaP	-0.346192	3.38872	0.385316	0.908664
NWMN_1223	-0.34511	3.85969	0.284286	0.813362
dnaX	-0.344938	7.63154	0.0373677	0.399773
fruA	-0.343195	8.80089	0.174637	0.720195
deoC	-0.342733	6.05963	0.234484	0.775652
NWMN_1799	-0.341994	7.22339	0.208048	0.753779
NWMN_2270	-0.34119	7.94154	0.0407858	0.41737
adh1	-0.340625	11.101	0.107445	0.605829
NWMN_1690	-0.340583	3.07687	0.462631	0.946123
sirC	-0.340179	5.41295	0.20231	0.752025
NWMN_2186	-0.34013	8.28589	0.106907	0.605653
NWMN_1632	-0.339372	8.43736	0.254883	0.789344
NWMN_0285	-0.339122	6.792	0.103796	0.599112
mobB	-0.339083	7.46966	0.0428067	0.423002
NWMN_1791	-0.338965	9.12504	0.196664	0.744392
sbnE	-0.338849	2.77478	0.527179	0.94955
NWMN_1730	-0.337329	9.56789	0.0663724	0.492373
ahpC	-0.336114	10.2507	0.0572442	0.466054
NWMN_0282	-0.335968	8.1274	0.111496	0.618681
NWMN_1678	-0.335006	6.41461	0.0808848	0.529424
NWMN_1902	-0.33456	4.50975	0.338696	0.860533
NWMN_1864	-0.332916	6.54031	0.0800708	0.529424
NWMN_0305	-0.332028	8.36304	0.0615325	0.469934
NWMN_2396	-0.33183	3.52365	0.526551	0.94955
NWMN_2541	-0.330492	5.92953	0.127972	0.666641
NWMN_0450	-0.329068	4.89499	0.173466	0.720195
upp	-0.328623	8.26055	0.0545536	0.455924
purR	-0.327787	8.16062	0.0610919	0.469934
cysE	-0.327781	7.30041	0.0552615	0.456951
NWMN_0696	-0.325751	6.71978	0.0975368	0.580512
NWMN_0720	-0.325105	3.3325	0.526657	0.94955
NWMN_0765	-0.324973	3.28663	0.633779	0.975537
NWMN_1466	-0.324241	7.54023	0.0533312	0.451224
rpmH	-0.324234	9.07723	0.0933186	0.564486
rplR	-0.324123	12.4183	0.0835271	0.536605
alr2	-0.323973	6.17312	0.215964	0.753779
truA	-0.323617	6.39275	0.0843814	0.538087
NWMN_2512	-0.323361	3.22386	0.472767	0.946123
NWMN_1688	-0.321969	6.29517	0.122191	0.650985
prfB	-0.320428	7.02025	0.208929	0.753779
NWMN_0331	-0.319596	4.83169	0.19127	0.741313
NWMN_1029	-0.319304	8.98171	0.123207	0.650985
hipO	-0.319138	5.56668	0.265017	0.798111
NWMN_1355	-0.319044	14.3171	0.0813559	0.529424
NWMN_1446	-0.318866	2.28354	0.661462	0.977381
lacA	-0.318696	2.68627	0.565069	0.959394
gntP	-0.318624	4.40149	0.244893	0.788217
rpsF	-0.318262	11.7051	0.0865197	0.545011
ureB	-0.31786	3.14827	0.491711	0.94955
NWMN_0730	-0.31749	7.65455	0.0677285	0.495337
NWMN_2018	-0.316429	9.94125	0.0614676	0.469934
NWMN_1904	-0.316356	2.88096	0.593928	0.962956
spoVG	-0.315883	8.86663	0.136266	0.689046
rsbU	-0.314996	8.21583	0.0795164	0.529223
NWMN_2447	-0.314668	6.72325	0.0986501	0.58382
NWMN_0070	-0.313529	2.57263	0.607524	0.962956
NWMN_2459	-0.313296	6.42465	0.126166	0.663908
NWMN_0006	-0.312571	7.34062	0.151315	0.703934
NWMN_1773	-0.312379	9.26831	0.166446	0.7082
NWMN_0085	-0.312129	3.43693	0.537616	0.952695
NWMN_1821	-0.311975	5.67074	0.338148	0.859985
NWMN_1802	-0.311651	7.70997	0.0615259	0.469934
NWMN_1535	-0.311496	8.15542	0.133737	0.682536
NWMN_1009	-0.311337	7.29343	0.16531	0.7082
NWMN_2372	-0.310393	4.26878	0.41458	0.92111
NWMN_0867	-0.310169	11.9911	0.16077	0.704436
NWMN_0776	-0.30888	9.65062	0.0861341	0.543906
srrB	-0.306917	6.88646	0.0920154	0.561858
NWMN_2506	-0.306536	8.61862	0.0772463	0.522232
gntK	-0.306188	3.84429	0.365096	0.887913
NWMN_0585	-0.304015	10.205	0.0937742	0.564486
NWMN_1031	-0.303563	8.14788	0.0913452	0.559544
NWMN_0944	-0.301041	10.7673	0.083901	0.537439
NWMN_1518	-0.300813	9.10023	0.0927807	0.564091
NWMN_0512	-0.300689	7.38455	0.0989945	0.58382
NWMN_2090	-0.30032	5.86338	0.147434	0.696545
moeB	-0.299645	6.51321	0.0999263	0.586642
NWMN_2292	-0.298925	7.42318	0.0748075	0.520636
NWMN_1694	-0.298762	6.1137	0.136863	0.689708
NWMN_2055	-0.298211	5.18853	0.240189	0.783186
NWMN_0387	-0.296856	4.65952	0.243372	0.788217
NWMN_0688	-0.296595	6.54212	0.156295	0.704436
NWMN_0152	-0.296058	2.79711	0.619314	0.966887
NWMN_1779	-0.294949	10.3972	0.177604	0.720195
NWMN_0494	-0.294701	7.27955	0.104375	0.599174
NWMN_2026	-0.294225	6.9558	0.227772	0.767841
hsdM_2	-0.293817	6.06739	0.152875	0.703934
NWMN_2538	-0.293413	4.12338	0.463761	0.946123
NWMN_0277	-0.293383	7.48306	0.228341	0.768758
NWMN_1030	-0.292454	8.10805	0.101253	0.589087
NWMN_0252	-0.290636	6.99796	0.158502	0.704436
NWMN_2311	-0.289832	9.04926	0.104133	0.599112
NWMN_0118	-0.28919	4.68456	0.282862	0.812567
ahpF	-0.287741	9.36638	0.107643	0.605829
NWMN_2240	-0.287594	7.68634	0.106637	0.605627
NWMN_0047	-0.287281	3.93541	0.508194	0.94955
phoH	-0.286766	7.9646	0.0853642	0.540362
porA	-0.285168	6.38071	0.141518	0.692726
NWMN_1809	-0.284888	7.51349	0.20661	0.753779
NWMN_1506	-0.284686	5.01345	0.293261	0.816852
nrdD	-0.28464	8.9921	0.27025	0.805153
NWMN_0209	-0.284346	3.88727	0.428688	0.929503
mnaA	-0.283986	9.64888	0.0955834	0.570197
bsaC	-0.283416	2.68114	0.5986	0.962956
dnaB_1	-0.282041	7.38911	0.110345	0.615698
NWMN_2116	-0.281949	7.25656	0.0995959	0.586031
NWMN_2037	-0.281434	6.25198	0.323998	0.84902
NWMN_0431	-0.281085	5.79743	0.243733	0.788217
narG	-0.280854	5.90143	0.17672	0.720195
NWMN_2073	-0.280824	7.39613	0.115646	0.626492
apbA	-0.279978	5.45965	0.310919	0.83158
NWMN_0601	-0.279237	8.6458	0.138119	0.691661
serS	-0.278761	6.86623	0.179712	0.721794
NWMN_1243	-0.278184	8.12663	0.153393	0.703934
NWMN_2465	-0.278157	2.35257	0.783149	1
NWMN_1442	-0.277665	6.39121	0.217156	0.753779
NWMN_2266	-0.276738	4.65474	0.28512	0.813864
NWMN_1952	-0.274241	5.25135	0.296878	0.819422
NWMN_2415	-0.273977	5.44173	0.233001	0.774431
nirR	-0.27361	7.39775	0.102203	0.59328
NWMN_1770	-0.27331	7.07481	0.153836	0.703934
NWMN_2594	-0.27293	2.83149	0.606654	0.962956
NWMN_0369	-0.271764	7.25816	0.141386	0.692726
NWMN_0945	-0.270506	10.6317	0.119146	0.641307
NWMN_0368	-0.269782	6.11656	0.200555	0.752025
NWMN_0228	-0.268852	6.35812	0.151282	0.703934
nirD	-0.267135	8.24473	0.139423	0.692726
NWMN_1819	-0.266468	9.12075	0.127466	0.665343
NWMN_2063	-0.26605	6.44084	0.157439	0.704436
sufS	-0.265883	8.43051	0.126482	0.664222
NWMN_0999	-0.264321	9.00026	0.240625	0.783621
secG	-0.2638	9.50625	0.147354	0.696545
clpC_2	-0.263477	11.938	0.146918	0.696545
NWMN_1346	-0.263155	7.22046	0.180959	0.721794
NWMN_1968	-0.262791	6.34718	0.174013	0.720195
recO	-0.262759	6.26247	0.176064	0.720195
hutH	-0.262489	4.16968	0.425008	0.927778
NWMN_0843	-0.262387	9.70828	0.189604	0.740401
holB	-0.261721	7.10334	0.15742	0.704436
NWMN_0072	-0.261669	2.43282	0.658805	0.977381
NWMN_1776	-0.260927	9.35637	0.229419	0.770383
NWMN_0644	-0.260598	5.66647	0.265294	0.798111
NWMN_0649	-0.260533	6.73506	0.397554	0.916534
moaB	-0.260083	6.11558	0.246793	0.788217
NWMN_1888	-0.260018	3.41272	0.579503	0.96001
NWMN_1124	-0.259833	10.1713	0.260223	0.791804
NWMN_1909	-0.258857	2.6074	0.720475	0.986473
rsbV	-0.258623	7.97312	0.137876	0.691661
NWMN_2553	-0.257893	4.19483	0.390498	0.912453
NWMN_2350	-0.257063	7.3022	0.143514	0.695721
NWMN_2027	-0.257062	8.65662	0.266872	0.79969
NWMN_0309	-0.25692	8.92106	0.190931	0.741313
NWMN_1979	-0.256261	5.97807	0.213313	0.753779
thiD_1	-0.256172	8.37504	0.141582	0.692726
panC	-0.256145	7.79265	0.141979	0.692726
pycA	-0.255561	8.26181	0.252056	0.788304
NWMN_2493	-0.255463	3.91578	0.40425	0.918373
dnaI	-0.255445	8.35377	0.187125	0.734154
NWMN_2268	-0.254615	10.7382	0.157847	0.704436
NWMN_0637	-0.253864	4.97118	0.341577	0.864914
NWMN_0840	-0.253383	5.93316	0.239579	0.782183
NWMN_2212	-0.253274	5.24501	0.273968	0.807946
gmk	-0.252242	9.38472	0.165689	0.7082
fmhA	-0.251162	3.62456	0.517211	0.94955
NWMN_1615	-0.250939	7.50661	0.135351	0.687542
NWMN_1849	-0.250706	7.38365	0.15865	0.704436
NWMN_1811	-0.250412	8.61274	0.236089	0.776664
geh	-0.248681	9.62078	0.177613	0.720195
NWMN_1778	-0.2485	9.55314	0.268003	0.802116
rbsR	-0.247832	5.71804	0.24396	0.788217
NWMN_0634	-0.247767	8.77229	0.208889	0.753779
ldh1	-0.247731	12.2344	0.177841	0.720195
NWMN_1856	-0.247646	9.88696	0.260573	0.791804
NWMN_1357	-0.247529	8.81596	0.151254	0.703934
NWMN_1887	-0.246325	2.51322	0.780604	1
NWMN_1722	-0.246289	7.01677	0.176801	0.720195
NWMN_2375	-0.245872	8.32311	0.226789	0.767118
NWMN_2383	-0.245352	5.32505	0.279588	0.810341
NWMN_2123	-0.24482	6.57346	0.231461	0.773229
NWMN_0659	-0.244496	5.34148	0.288535	0.814236
nadE	-0.244458	8.2009	0.154475	0.703934
NWMN_0873	-0.242931	7.43262	0.194005	0.741873
NWMN_0144	-0.242728	4.46018	0.455131	0.946123
rpsN_1	-0.242505	6.27306	0.246361	0.788217
glmM	-0.242371	7.92468	0.145431	0.696473
nrdE	-0.242172	8.49857	0.217487	0.753779
sufD	-0.241966	8.56135	0.169195	0.713426
gpmA	-0.241887	8.07039	0.22319	0.760715
NWMN_1331	-0.241739	6.02084	0.23779	0.77912
NWMN_1571	-0.241282	7.7468	0.176003	0.720195
NWMN_0748	-0.240908	7.69661	0.152613	0.703934
NWMN_1038	-0.240172	10.0708	0.292204	0.816852
NWMN_0547	-0.239995	6.33359	0.359079	0.885386
mvaK2	-0.238771	6.1847	0.386476	0.908798
NWMN_2539	-0.238734	4.00548	0.493092	0.94955
NWMN_1865	-0.236797	7.46136	0.158388	0.704436
NWMN_1005	-0.236717	7.51535	0.326586	0.850618
opuCD	-0.236585	5.54169	0.305897	0.827551
rbsK	-0.236515	5.12627	0.325901	0.850264
NWMN_0289	-0.236234	8.92145	0.207459	0.753779
tpi	-0.235442	11.4723	0.196247	0.743899
ffh	-0.235385	7.67995	0.164242	0.7082
NWMN_1039	-0.234933	9.78627	0.348666	0.871327
NWMN_1253	-0.234868	6.66011	0.243289	0.788217
NWMN_0186	-0.234812	7.96162	0.163884	0.7082
NWMN_1233	-0.234634	4.00452	0.485202	0.94955
NWMN_0143	-0.234147	6.32542	0.296678	0.819422
NWMN_2547	-0.233983	5.85775	0.282154	0.811664
NWMN_0912	-0.233948	7.72523	0.154509	0.703934
srrA	-0.233316	8.56545	0.187154	0.734154
moeA	-0.23256	6.04111	0.246827	0.788217
topB	-0.232332	6.53927	0.205768	0.753779
NWMN_1890	-0.232185	3.80098	0.50938	0.94955
cidB	-0.232069	8.52596	0.292814	0.816852
mvaA	-0.230951	7.03615	0.194652	0.74188
NWMN_0969	-0.230503	8.3145	0.215682	0.753779
rho	-0.23032	7.57977	0.178507	0.720195
NWMN_0602	-0.230086	8.67233	0.204671	0.753368
NWMN_2252	-0.23003	6.31533	0.250643	0.788217
pbuX	-0.229995	8.5466	0.216181	0.753779
oatA	-0.229971	3.95749	0.476385	0.946123
NWMN_0343	-0.229163	5.50844	0.332234	0.854648
pfs	-0.228633	7.09035	0.193898	0.741873
NWMN_0513	-0.228488	10.1998	0.258257	0.791804
capF	-0.228234	2.59026	0.703929	0.984322
accC_2	-0.227973	3.82112	0.536908	0.952544
NWMN_2276	-0.227685	3.85508	0.479398	0.946123
metB	-0.227341	4.93147	0.324938	0.850264
hsdS_2	-0.226546	5.98226	0.301485	0.823534
NWMN_1011	-0.226533	7.40322	0.333146	0.854648
NWMN_2558	-0.2264	5.40914	0.294927	0.816852
NWMN_2328	-0.226283	1.19356	1	1
NWMN_1734	-0.226086	7.67262	0.171817	0.717803
NWMN_2313	-0.22601	9.00473	0.214548	0.753779
sufC	-0.225735	9.44899	0.189572	0.740401
NWMN_0468	-0.225266	7.90834	0.190432	0.741313
aldA	-0.225044	4.08827	0.474861	0.946123
NWMN_2522	-0.224747	5.1297	0.331753	0.854648
NWMN_1517	-0.223775	9.60462	0.250191	0.788217
NWMN_0278	-0.2235	7.55181	0.308026	0.830368
NWMN_2282	-0.223437	7.11687	0.54509	0.955449
NWMN_2348	-0.223179	5.52804	0.288129	0.814236
NWMN_0759	-0.223072	10.6113	0.301437	0.823534
guaA	-0.222796	9.09135	0.217402	0.753779
NWMN_1186	-0.222512	7.50209	0.181297	0.721794
NWMN_1806	-0.221093	9.78237	0.261484	0.792718
murA	-0.219582	8.10144	0.213045	0.753779
NWMN_0175	-0.219523	8.75276	0.294357	0.816852
trpA	-0.218634	4.71564	0.422036	0.926762
NWMN_2412	-0.21844	9.63853	0.297381	0.819935
NWMN_0304	-0.217786	8.95441	0.229772	0.770569
NWMN_1525	-0.216678	4.18791	0.479628	0.946123
NWMN_1020	-0.215826	9.78857	0.287429	0.814236
NWMN_0112	-0.215816	2.97014	0.666175	0.979402
NWMN_0517	-0.215202	6.94791	0.410925	0.919496
NWMN_0690	-0.215038	8.29954	0.211164	0.753779
qoxB	-0.214931	10.4989	0.216325	0.753779
NWMN_0578	-0.214684	7.42978	0.301549	0.823534
NWMN_1812	-0.214125	8.41021	0.273996	0.807946
splC	-0.213502	1.94547	0.853852	1
vicR	-0.213361	7.66824	0.221579	0.760715
glk	-0.213025	8.16876	0.210931	0.753779
NWMN_1618	-0.213014	6.61769	0.375225	0.901166
fumC	-0.21233	6.31321	0.268611	0.802116
hemH	-0.212068	6.96219	0.25257	0.788304
NWMN_0328	-0.211868	3.95938	0.562544	0.959394
NWMN_0019	-0.211409	7.42688	0.208187	0.753779
NWMN_1767	-0.211239	7.92668	0.322317	0.848355
NWMN_0777	-0.211098	4.65918	0.502649	0.94955
NWMN_1795	-0.211054	7.87794	0.316333	0.840532
pgk	-0.210427	10.9929	0.250671	0.788217
NWMN_2604	-0.210319	3.73346	0.695846	0.983423
sdrH	-0.210309	6.37287	0.341277	0.864914
NWMN_0998	-0.210074	8.21677	0.278428	0.8093
NWMN_2525	-0.209856	7.50419	0.235581	0.776098
NWMN_0050	-0.209584	4.67942	0.500279	0.94955
sbnG	-0.209472	3.28385	0.638811	0.97724
NWMN_1200	-0.209397	4.46025	0.464902	0.946123
ssrP	-0.209319	7.63487	0.200009	0.752025
gudB	-0.209087	7.14796	0.230522	0.771088
hepT	-0.209061	8.16892	0.220305	0.760159
NWMN_2226	-0.208636	7.86397	0.242454	0.788217
hemY	-0.208284	6.56551	0.260647	0.791804
nifU	-0.207983	8.69586	0.265972	0.798203
guaB	-0.207509	9.50918	0.257132	0.791574
NWMN_2513	-0.207161	2.91667	0.729292	0.986487
lpl3nm	-0.206827	1.44946	1	1
tagD	-0.206001	6.87371	0.404439	0.918373
sdhB_1	-0.205299	7.87354	0.220502	0.760159
NWMN_0177	-0.203421	5.6296	0.474875	0.946123
NWMN_2002	-0.203397	6.48946	0.291635	0.816261
cmk	-0.20288	7.39022	0.22226	0.760715
NWMN_1854	-0.202704	5.04237	0.423396	0.927347
NWMN_2075	-0.201505	5.73115	0.415796	0.92111
NWMN_2054	-0.201416	6.35975	0.290713	0.815718
rplE	-0.201326	11.3479	0.2991	0.822049
sdhC	-0.200563	6.61181	0.284315	0.813362
NWMN_2416	-0.200515	3.523	0.603942	0.962956
NWMN_0312	-0.198065	7.20364	0.337918	0.859985
glyA	-0.197723	9.27863	0.254299	0.789344
NWMN_0973	-0.196097	8.40929	0.256506	0.79153
NWMN_1129	-0.195424	7.34495	0.300854	0.823534
mfd	-0.195307	7.2109	0.280037	0.810341
NWMN_0995	-0.193886	10.2902	0.404038	0.918373
ackA	-0.193846	9.49665	0.260876	0.791804
NWMN_0378	-0.193789	8.23048	0.332733	0.854648
NWMN_2058	-0.193602	4.082	0.687238	0.982596
tagX	-0.193067	7.06459	0.303194	0.824102
NWMN_2288	-0.192655	7.4509	0.346336	0.867432
NWMN_1567	-0.192184	6.76544	0.291559	0.816261
NWMN_2600	-0.191972	2.40858	0.779283	1
vicK	-0.191247	7.20724	0.268404	0.802116
sspA	-0.191163	4.39472	0.519492	0.94955
NWMN_0613	-0.190652	6.79596	0.322434	0.848355
argF	-0.190643	2.91865	0.720065	0.986473
coa	-0.188629	9.54922	0.354115	0.879084
NWMN_2107	-0.188397	6.24512	0.33363	0.854648
relA	-0.188118	7.83675	0.333738	0.854648
NWMN_0845	-0.187372	6.81941	0.345299	0.867322
opp1C	-0.187295	3.40057	0.659801	0.977381
mraW	-0.187065	10.5263	0.278411	0.8093
panD	-0.186625	8.1732	0.312815	0.834927
NWMN_1522	-0.186513	4.5095	0.709241	0.986473
NWMN_0568	-0.186056	4.0064	0.567515	0.959394
NWMN_1032	-0.18582	6.34539	0.575175	0.96001
NWMN_0300	-0.185567	9.7316	0.303207	0.824102
NWMN_0039	-0.185546	4.01307	0.568811	0.959394
ebpS	-0.185365	8.22487	0.278237	0.8093
NWMN_0766	-0.185356	9.33475	0.601155	0.962956
NWMN_1640	-0.185248	5.79747	0.370777	0.895375
NWMN_0663	-0.185072	6.16923	0.400313	0.91777
sucC	-0.184602	8.71092	0.29048	0.815718
NWMN_0156	-0.18408	3.97351	0.609917	0.962956
NWMN_2334	-0.1825	4.14454	0.57246	0.959394
NWMN_0402	-0.181799	12.387	0.598195	0.962956
cysS	-0.181137	7.12865	0.330693	0.854648
NWMN_0793	-0.180557	6.95662	0.383356	0.905573
NWMN_0138	-0.180267	4.31724	0.537163	0.952544
sufB	-0.178973	8.42207	0.293642	0.816852
qoxD	-0.178912	9.93734	0.309754	0.83158
dltA	-0.17868	8.60114	0.295316	0.816852
NWMN_0734	-0.178586	7.51761	0.308221	0.830368
dfrA	-0.177882	8.47719	0.310733	0.83158
pgm	-0.177873	11.2765	0.332417	0.854648
ldh	-0.177702	8.79355	0.331784	0.854648
NWMN_0443	-0.177662	9.1677	0.320999	0.847162
fabZ	-0.176352	8.05202	0.287628	0.814236
NWMN_2420	-0.176218	5.6317	0.502345	0.94955
NWMN_0903	-0.175602	2.28332	0.874067	1
NWMN_0603	-0.17531	9.48351	0.325923	0.850264
NWMN_2544	-0.175301	7.15063	0.33558	0.858418
modA	-0.174867	6.97527	0.345388	0.867322
NWMN_2339	-0.174684	6.37597	0.407545	0.919215
NWMN_0029	-0.174666	4.62196	0.530303	0.94955
cdr	-0.173557	9.01063	0.310201	0.83158
memE	-0.173449	5.69061	0.407289	0.919215
NWMN_0511	-0.173132	6.53853	0.397022	0.916534
NWMN_2021	-0.172247	7.5434	0.302783	0.824102
NWMN_0296	-0.171518	12.1941	0.363048	0.886302
NWMN_2162	-0.170814	5.52797	0.429219	0.929503
citC	-0.170806	5.8391	0.44577	0.946123
rpmC	-0.170208	10.9142	0.379703	0.904372
NWMN_0276	-0.170077	7.3081	0.442083	0.944033
narI	-0.169783	6.8249	0.403865	0.918373
NWMN_0347	-0.169206	5.52769	0.463089	0.946123
NWMN_1048	-0.168512	6.22135	0.398177	0.917062
NWMN_1801	-0.168104	7.49963	0.442299	0.944033
narH	-0.167863	6.05895	0.408028	0.919215
NWMN_0374	-0.167862	6.58285	0.360874	0.885718
thiE	-0.167638	6.11042	0.469917	0.946123
rplX	-0.166617	11.2037	0.4231	0.927347
lpl6nm	-0.166534	2.08324	0.868004	1
NWMN_0295	-0.166485	12.123	0.360028	0.885718
NWMN_2327	-0.166156	2.27955	0.874593	1
NWMN_1673	-0.165872	3.97488	0.65375	0.977381
NWMN_0135	-0.165404	2.46555	0.891257	1
NWMN_0342	-0.16497	4.82036	0.496272	0.94955
sdrE	-0.16423	3.63772	0.665215	0.979316
memD	-0.164134	7.30787	0.332693	0.854648
tagB	-0.164112	6.62412	0.396564	0.916534
NWMN_0414	-0.163705	4.66727	0.597292	0.962956
sucA	-0.163289	6.81135	0.379679	0.904372
veg	-0.16305	9.89143	0.416674	0.92111
NWMN_0948	-0.162299	6.31527	0.605622	0.962956
NWMN_0287	-0.161987	8.35355	0.390104	0.912453
hemL_1	-0.16166	8.90227	0.343326	0.865481
NWMN_0971	-0.161549	9.65219	0.529679	0.94955
NWMN_1477	-0.161497	9.71336	0.357741	0.885386
prs	-0.161291	9.35067	0.36252	0.886302
NWMN_1118	-0.161268	7.23612	0.395848	0.916534
NWMN_2542	-0.161077	5.97039	0.48025	0.946123
NWMN_2591	-0.160355	3.98017	0.704353	0.984322
engG	-0.160293	8.5723	0.351996	0.877109
NWMN_1897	-0.160235	2.17342	0.877	1
NWMN_0890	-0.159538	6.80687	0.381965	0.905573
mnhA_1	-0.159238	5.25202	0.631091	0.974296
NWMN_2434	-0.159046	7.35796	0.360924	0.885718
NWMN_0283	-0.15904	7.52761	0.494688	0.94955
NWMN_1891	-0.158905	3.95628	0.675391	0.981606
nrdR	-0.158482	8.8153	0.416489	0.92111
pnpA	-0.158028	7.25583	0.365248	0.887913
norA	-0.157076	5.44926	0.481308	0.946123
qoxA	-0.156865	10.1732	0.365152	0.887913
NWMN_1245	-0.156527	7.62675	0.467961	0.946123
NWMN_1449	-0.155399	7.58379	0.380208	0.904741
hsdR	-0.155321	5.89926	0.459173	0.946123
NWMN_1931	-0.154351	1.71174	1	1
capD_2	-0.154345	7.00944	0.406131	0.919215
NWMN_2115	-0.15427	4.33471	0.643587	0.977381
NWMN_0495	-0.154132	7.50575	0.439913	0.942093
ruvB	-0.153723	7.98267	0.371776	0.895375
fmhB	-0.153503	7.19212	0.377317	0.903402
NWMN_0626	-0.153451	7.73389	0.416133	0.92111
uvrC	-0.153365	5.78965	0.463144	0.946123
NWMN_0829	-0.153176	5.4217	0.519938	0.94955
NWMN_0724	-0.152991	3.8586	0.70708	0.98493
NWMN_2293	-0.152755	7.09168	0.401428	0.91777
lpl9nm	-0.15234	3.79311	0.647243	0.977381
gapA	-0.151824	13.1916	0.407851	0.919215
phdA	-0.151548	11.136	0.417492	0.92111
NWMN_1097	-0.151454	6.16815	0.500296	0.94955
lytM	-0.151245	5.28882	0.571524	0.959394
NWMN_2211	-0.151136	5.5479	0.516517	0.94955
NWMN_1159	-0.150926	3.98359	0.686696	0.982596
NWMN_1912	-0.150787	3.46422	0.712022	0.986473
NWMN_1782	-0.150318	10.2036	0.457723	0.946123
aur	-0.149638	3.21863	0.757578	0.995022
NWMN_2284	-0.149338	8.23626	0.418218	0.92111
pykA	-0.148935	10.3016	0.402173	0.91777
NWMN_1130	-0.148474	7.07554	0.395017	0.916534
NWMN_1135	-0.148108	9.60884	0.388109	0.910982
NWMN_1760	-0.147904	5.5987	0.507146	0.94955
NWMN_2079	-0.147851	4.5541	0.682304	0.981606
NWMN_1146	-0.147824	6.9405	0.436158	0.937884
NWMN_1911	-0.147738	3.949	0.684519	0.982383
NWMN_1875	-0.147319	6.78107	0.450139	0.946123
NWMN_1667	-0.146739	7.76635	0.413572	0.92111
NWMN_0416	-0.146176	5.17638	0.581886	0.96001
tmk	-0.145197	5.01265	0.564166	0.959394
NWMN_1453	-0.145017	7.09953	0.430016	0.929668
NWMN_2349	-0.145015	4.27583	0.662085	0.977381
hemE	-0.144736	7.72444	0.381234	0.905517
NWMN_2422	-0.1443	8.19765	0.423735	0.927347
NWMN_1777	-0.143959	9.15155	0.486507	0.94955
NWMN_2554	-0.143503	5.03845	0.54036	0.952992
sucB	-0.14341	5.70424	0.507695	0.94955
smc	-0.143373	6.01659	0.492139	0.94955
uvrB	-0.143204	6.78159	0.434155	0.935909
ksgA	-0.1432	6.13788	0.470366	0.946123
NWMN_1956	-0.143072	5.96839	0.498288	0.94955
NWMN_0302	-0.140967	9.60713	0.41838	0.92111
gcvPA	-0.140795	6.38506	0.462939	0.946123
purH	-0.140637	10.1614	0.429057	0.929503
NWMN_1037	-0.139523	10.0606	0.548609	0.957753
secY	-0.139366	11.5148	0.450024	0.946123
pyrP	-0.138868	6.30333	0.572868	0.959394
NWMN_0275	-0.138662	7.0154	0.566358	0.959394
NWMN_1197	-0.138386	7.69308	0.474749	0.946123
NWMN_0672	-0.137612	5.24557	0.67035	0.97966
estA	-0.13748	5.85986	0.533248	0.952544
NWMN_2452	-0.13741	7.50426	0.466923	0.946123
NWMN_1813	-0.137196	7.795	0.455639	0.946123
NWMN_1128	-0.137119	7.47757	0.421389	0.926125
NWMN_2359	-0.136937	4.75377	0.643443	0.977381
aroC	-0.136904	6.66007	0.463331	0.946123
lgt	-0.136863	7.84834	0.449357	0.946123
NWMN_1444	-0.136221	3.54304	0.788835	1
stbD	-0.135948	7.98892	0.444945	0.946123
sdhA_2	-0.135378	5.10672	0.651784	0.977381
NWMN_1088	-0.135333	10.4972	0.433085	0.93438
recR	-0.135187	8.67839	0.44334	0.945476
trpB	-0.135174	3.4739	0.718684	0.986473
NWMN_0709	-0.134846	4.51902	0.713498	0.986473
hprK	-0.134632	8.9283	0.438603	0.941184
nhaC	-0.134528	6.52215	0.461752	0.946123
moaC	-0.134322	7.70727	0.438008	0.941081
NWMN_1808	-0.133708	8.2827	0.52562	0.94955
nrdI	-0.132166	8.60564	0.51112	0.94955
NWMN_1017	-0.132109	9.21606	0.744773	0.990962
NWMN_1974	-0.132072	8.09025	0.469592	0.946123
NWMN_2124	-0.131915	7.08137	0.468152	0.946123
NWMN_1748	-0.131892	6.2906	0.490903	0.94955
NWMN_0234	-0.131777	3.01329	0.826869	1
dnaJ	-0.131172	7.72949	0.448522	0.946123
NWMN_0825	-0.130799	9.06728	0.46894	0.946123
NWMN_0115	-0.130706	7.41922	0.508837	0.94955
NWMN_0247	-0.13054	7.0295	0.494002	0.94955
NWMN_1679	-0.130397	7.50218	0.469039	0.946123
gidA	-0.129582	6.95274	0.474516	0.946123
gapR	-0.128894	12.6616	0.471517	0.946123
NWMN_0533	-0.1285	8.73769	0.491215	0.94955
NWMN_1264	-0.128319	6.85971	0.499696	0.94955
NWMN_2245	-0.128147	4.45909	0.681093	0.981606
NWMN_0809	-0.128055	6.94419	0.49835	0.94955
rpsN_2	-0.127955	12.2556	0.527692	0.94955
ftsZ	-0.127844	10.3893	0.458869	0.946123
NWMN_0149	-0.127525	6.2429	0.589817	0.962956
treR	-0.127488	5.4207	0.607343	0.962956
pdhC	-0.127026	10.8781	0.497431	0.94955
NWMN_2593	-0.126784	5.1547	0.606749	0.962956
mobA	-0.126294	5.6976	0.63778	0.97724
rpsM	-0.126104	11.2441	0.491698	0.94955
NWMN_2091	-0.126052	6.7164	0.508371	0.94955
NWMN_1602	-0.125515	7.18766	0.463479	0.946123
NWMN_1022	-0.125383	11.9197	0.571485	0.959394
atpH	-0.125033	10.686	0.485007	0.94955
citZ	-0.124602	5.59809	0.6428	0.977381
NWMN_0211	-0.124221	2.83188	0.909712	1
NWMN_0083	-0.123836	8.17603	0.530509	0.94955
NWMN_0422	-0.12362	6.70402	0.562092	0.959394
orfX	-0.123575	6.8525	0.498757	0.94955
NWMN_2238	-0.123227	6.01045	0.547911	0.957753
NWMN_0530	-0.122978	7.76103	0.453339	0.946123
qoxC	-0.122517	10.156	0.47837	0.946123
NWMN_2451	-0.122236	3.9266	0.715865	0.986473
NWMN_0677	-0.122163	12.59	0.553488	0.959394
idi	-0.12187	7.23165	0.475927	0.946123
rplO	-0.121835	9.60062	0.536562	0.952544
NWMN_0294	-0.121654	11.443	0.491536	0.94955
sigA	-0.121435	8.03383	0.486859	0.94955
NWMN_0244	-0.119282	2.79651	0.910763	1
NWMN_1509	-0.119038	3.59832	0.800367	1
folK	-0.11899	7.18524	0.5128	0.94955
murE	-0.118632	6.85476	0.516227	0.94955
NWMN_2343	-0.118544	6.50952	0.588331	0.962956
pdp	-0.118456	6.25122	0.661765	0.977381
NWMN_2218	-0.118385	7.58104	0.502523	0.94955
NWMN_0575	-0.118094	7.76611	0.474131	0.946123
kdpC	-0.11786	5.28921	0.662107	0.977381
NWMN_0947	-0.117766	6.20592	0.545444	0.955449
NWMN_2206	-0.11732	7.63012	0.524997	0.94955
rpsA	-0.117308	9.88163	0.512928	0.94955
NWMN_0185	-0.117212	7.72791	0.481567	0.946123
udk	-0.117061	8.59451	0.511239	0.94955
NWMN_1028	-0.116789	8.58872	0.523461	0.94955
NWMN_2275	-0.116092	8.01178	0.500695	0.94955
NWMN_1471	-0.116062	6.40444	0.557613	0.959394
capL	-0.115769	3.32627	0.844215	1
hslU	-0.115164	8.56927	0.530523	0.94955
thiI	-0.115162	5.56835	0.608571	0.962956
NWMN_1570	-0.115158	7.44584	0.521091	0.94955
NWMN_1672	-0.115129	8.93809	0.502442	0.94955
pcrA	-0.115067	6.4753	0.523454	0.94955
NWMN_0172	-0.114765	6.37958	0.549417	0.957872
NWMN_0314	-0.11437	6.28201	0.540157	0.952992
NWMN_0925	-0.114344	7.64738	0.57164	0.959394
NWMN_1797	-0.114273	7.36738	0.579	0.96001
rbsD	-0.114193	5.84885	0.662751	0.977381
gltX	-0.113978	8.06424	0.513021	0.94955
ccpA	-0.113832	8.58125	0.522566	0.94955
NWMN_0552	-0.113741	8.01901	0.515096	0.94955
NWMN_1993	-0.113546	5.66178	0.612887	0.962956
mnhB_1	-0.113517	4.82971	0.724304	0.986473
NWMN_0865	-0.113412	3.40132	0.795782	1
NWMN_0876	-0.113353	7.92111	0.516982	0.94955
NWMN_1481	-0.112183	7.47655	0.512219	0.94955
rexB	-0.11188	6.29235	0.572499	0.959394
NWMN_0022	-0.111447	7.90867	0.521383	0.94955
NWMN_1259	-0.11144	8.93108	0.646694	0.977381
NWMN_2044	-0.110868	8.50599	0.517468	0.94955
NWMN_0303	-0.110757	9.41256	0.530614	0.94955
NWMN_1650	-0.110709	7.72238	0.51349	0.94955
argS	-0.110579	6.6576	0.571842	0.959394
greA	-0.11055	8.28943	0.519314	0.94955
NWMN_2049	-0.109994	7.44221	0.564364	0.959394
NWMN_2202	-0.109926	4.33965	0.835614	1
NWMN_0676	-0.108825	12.0715	0.592964	0.962956
NWMN_1195	-0.108797	9.04559	0.528704	0.94955
NWMN_1063	-0.108682	8.1095	0.560438	0.959394
lctP	-0.108525	6.02994	0.640386	0.977381
NWMN_0735	-0.108213	7.47687	0.579823	0.96001
lig	-0.108023	7.25485	0.530706	0.94955
rpmB	-0.107667	13.3966	0.572894	0.959394
NWMN_0639	-0.107484	7.04453	0.551534	0.959394
NWMN_1123	-0.107452	3.07826	0.919838	1
NWMN_1924	-0.107393	7.8395	0.569446	0.959394
NWMN_0270	-0.107283	6.95816	0.66772	0.97966
NWMN_2545	-0.107064	4.19702	0.74291	0.990962
NWMN_0954	-0.105715	8.16909	0.53884	0.952992
NWMN_1104	-0.105688	2.31913	1	1
NWMN_2067	-0.105488	6.95683	0.602795	0.962956
rpsE	-0.105444	10.7376	0.591556	0.962956
NWMN_1036	-0.105435	9.12401	0.636451	0.97724
NWMN_1252	-0.104705	7.99524	0.663291	0.977381
NWMN_1805	-0.104474	7.09199	0.646103	0.977381
moaE	-0.104164	6.51714	0.584358	0.961108
fabG	-0.103997	9.34967	0.568664	0.959394
NWMN_0894	-0.103546	5.76006	0.639255	0.97724
NWMN_1328	-0.103533	6.7592	0.581122	0.96001
rpmD	-0.103125	10.2186	0.608499	0.962956
NWMN_0496	-0.10299	6.84316	0.652297	0.977381
NWMN_1689	-0.102703	5.44637	0.662472	0.977381
NWMN_2368	-0.102506	2.78714	0.939643	1
NWMN_0455	-0.102449	6.42421	0.611664	0.962956
NWMN_0025	-0.10232	6.91263	0.571871	0.959394
NWMN_2382	-0.101746	5.01756	0.691341	0.98331
NWMN_0119	-0.101407	5.11618	0.683219	0.981606
NWMN_2489	-0.10126	6.41918	0.632121	0.97474
NWMN_1461	-0.101115	7.65108	0.549123	0.957872
NWMN_0164	-0.100884	4.56988	0.74578	0.991183
NWMN_1780	-0.100867	10.0123	0.626707	0.973062
NWMN_1745	-0.10042	3.46494	0.866015	1
NWMN_0718	-0.100338	8.12536	0.557749	0.959394
infA	-0.100206	9.97669	0.568318	0.959394
NWMN_1085	-0.100143	6.03784	0.625304	0.972108
efp	-0.100051	8.71542	0.592301	0.962956
capA_2	-0.0999169	1.93177	1	1
fmt	-0.0997608	7.87321	0.569887	0.959394
NWMN_0518	-0.0997197	6.64383	0.587152	0.962428
NWMN_1764	-0.0993532	8.3554	0.581693	0.96001
def	-0.0991881	7.14091	0.606572	0.962956
narJ	-0.0987418	5.10615	0.743376	0.990962
gtaB	-0.0984217	5.83307	0.653018	0.977381
NWMN_0531	-0.0983565	9.05673	0.572672	0.959394
NWMN_1324	-0.0978283	8.4597	0.564415	0.959394
atpC	-0.0975473	10.5915	0.591605	0.962956
NWMN_0041	-0.0975413	4.04766	0.78411	1
atpA	-0.097456	10.2437	0.584551	0.961108
fofB	-0.0974363	3.2184	0.948413	1
NWMN_1190	-0.0969421	7.836	0.571177	0.959394
trpS	-0.0968492	7.88874	0.619425	0.966887
lpdA	-0.0965214	8.20121	0.643172	0.977381
dnaB_2	-0.096342	7.45242	0.628525	0.973819
metS	-0.0952224	8.30485	0.582162	0.96001
NWMN_1450	-0.0948865	7.37719	0.600967	0.962956
clpC_1	-0.0938195	7.882	0.575457	0.96001
pstB	-0.0934371	2.86478	0.917537	1
NWMN_0641	-0.0934338	7.27655	0.585054	0.961108
pabC	-0.0931926	8.75997	0.596189	0.962956
NWMN_0713	-0.0929899	5.13893	0.72886	0.986473
rexA	-0.0929809	6.76805	0.608179	0.962956
NWMN_1818	-0.0929752	8.5649	0.606522	0.962956
NWMN_1064	-0.0926264	7.33716	0.589637	0.962956
NWMN_1654	-0.0926041	6.1813	0.683001	0.981606
NWMN_1942	-0.0924665	6.91758	0.638878	0.97724
NWMN_2408	-0.0918575	4.71367	0.725755	0.986473
purN	-0.0911253	10.0188	0.599343	0.962956
trxB	-0.0910979	9.16491	0.592884	0.962956
NWMN_2606	-0.0907102	5.50299	0.707421	0.98493
ahrC	-0.0905483	7.51428	0.668551	0.97966
ftsY	-0.0905162	5.76318	0.702063	0.984322
NWMN_2068	-0.0905099	4.46161	0.771006	1
purQ	-0.0902772	9.05929	0.598542	0.962956
NWMN_0272	-0.0902313	8.26471	0.678198	0.981606
NWMN_0691	-0.0899637	7.44079	0.616292	0.965264
NWMN_0779	-0.0895134	4.07881	0.843243	1
NWMN_1479	-0.0894703	7.66214	0.634548	0.975561
NWMN_0467	-0.0892685	6.91672	0.612685	0.962956
eno	-0.0891298	11.2358	0.630138	0.97404
lysA	-0.0887569	7.14781	0.678713	0.981606
NWMN_2444	-0.0886955	5.4099	0.776842	1
ebh2	-0.0882898	3.59816	0.862727	1
ftsH	-0.0873869	9.34457	0.611532	0.962956
NWMN_2435	-0.0870921	6.04282	0.704939	0.984322
hemC	-0.0868881	8.25593	0.630173	0.97404
scrR	-0.0868797	5.08425	0.73428	0.988788
dra	-0.0866798	7.59798	0.646657	0.977381
NWMN_1191	-0.0866085	6.1207	0.675639	0.981606
NWMN_1175	-0.0866063	8.21718	0.614298	0.962956
NWMN_1184	-0.0860341	8.7964	0.622308	0.970576
NWMN_1470	-0.0858447	7.13407	0.662368	0.977381
NWMN_1003	-0.0857899	7.13218	0.682388	0.981606
NWMN_1098	-0.0852993	9.20906	0.676745	0.981606
NWMN_1407	-0.0852274	5.48108	0.777416	1
NWMN_0290	-0.0843141	8.47718	0.642045	0.977381
NWMN_1476	-0.0841721	9.51666	0.655825	0.977381
opuCB	-0.0837308	5.09488	0.767567	1
atpG	-0.0836321	10.433	0.640814	0.977381
gerCB	-0.0836033	7.87957	0.623385	0.971669
NWMN_0550	-0.0835771	8.94224	0.627646	0.973062
NWMN_1494	-0.0834979	8.3216	0.641984	0.977381
NWMN_0013	-0.0826884	7.58347	0.625307	0.972108
ssl3nm	-0.0826661	9.42194	0.725462	0.986473
NWMN_1608	-0.0823982	5.79225	0.691397	0.98331
NWMN_0225	-0.0823445	2.43912	1	1
NWMN_0878	-0.0822028	6.32029	0.691857	0.98331
NWMN_0373	-0.0820859	6.20244	0.715633	0.986473
NWMN_1867	-0.0818785	6.62405	0.668955	0.97966
NWMN_1634	-0.0816921	7.12751	0.677815	0.981606
sarV	-0.0813494	6.08813	0.72078	0.986473
NWMN_0046	-0.0811872	6.14741	0.673079	0.980938
capO	-0.0808546	4.03767	0.834502	1
NWMN_2483	-0.0802633	3.05441	0.913273	1
fmtB	-0.0796775	3.39172	0.922726	1
NWMN_0313	-0.0790821	7.82557	0.811339	1
NWMN_0559	-0.0790746	4.02612	0.841829	1
NWMN_1729	-0.0787781	8.45166	0.665738	0.979316
NWMN_1528	-0.0783764	9.6213	0.669712	0.97966
NWMN_1000	-0.0780777	8.26848	0.730765	0.986933
NWMN_2306	-0.0779243	5.29019	0.739482	0.988851
NWMN_1271	-0.0779073	8.20699	0.650551	0.977381
NWMN_1947	-0.0776594	7.11644	0.659175	0.977381
NWMN_1644	-0.0776538	7.70318	0.639415	0.97724
NWMN_2587	-0.0771443	5.96957	0.718457	0.986473
NWMN_2080	-0.0771112	5.06339	0.78344	1
purF	-0.0766715	9.14351	0.676872	0.981606
NWMN_1317	-0.0764851	8.034	0.673661	0.980938
NWMN_1202	-0.076459	8.25585	0.659253	0.977381
murZ	-0.0763509	7.90801	0.659965	0.977381
NWMN_2050	-0.0762666	6.8265	0.71607	0.986473
NWMN_2516	-0.0760917	3.67901	0.87134	1
NWMN_1265	-0.0760303	6.43314	0.700855	0.984322
NWMN_2351	-0.0759753	5.84935	0.728045	0.986473
NWMN_2312	-0.0753841	8.34775	0.663213	0.977381
NWMN_1024	-0.0753046	10.1634	0.697019	0.983423
rplN	-0.0750845	10.8775	0.714895	0.986473
NWMN_2413	-0.0743062	8.22301	0.742623	0.990962
obg	-0.0741964	7.86855	0.659923	0.977381
NWMN_1127	-0.0737298	7.17853	0.674118	0.981052
NWMN_0535	-0.0735039	6.26967	0.730709	0.986933
NWMN_0814	-0.0732695	6.96563	0.717621	0.986473
NWMN_1263	-0.0732289	8.19907	0.686035	0.982596
pnp	-0.0728989	3.46329	0.929504	1
NWMN_0048	-0.0728144	3.93281	0.834928	1
NWMN_0660	-0.0727602	5.99107	0.735697	0.988788
NWMN_1853	-0.0725879	7.00073	0.691408	0.98331
mvaD	-0.0719493	5.83549	0.811097	1
NWMN_0671	-0.0718692	6.67398	0.717956	0.986473
NWMN_0311	-0.0716375	8.92174	0.715154	0.986473
NWMN_1871	-0.0715768	8.05396	0.672862	0.980938
NWMN_1691	-0.0711576	2.66179	1	1
NWMN_1916	-0.0710744	5.14639	0.778446	1
NWMN_1438	-0.0708946	8.8608	0.696168	0.983423
NWMN_2072	-0.0707491	7.60566	0.679689	0.981606
dnaD	-0.0699529	8.0615	0.703003	0.984322
NWMN_1423	-0.0697785	7.86017	0.735834	0.988788
NWMN_0155	-0.0696797	4.29588	0.860122	1
NWMN_0503	-0.069657	6.91229	0.725824	0.986473
hla	-0.0691265	6.28065	0.745231	0.990962
NWMN_1420	-0.0689785	6.92535	0.722647	0.986473
NWMN_1499	-0.0689466	7.20463	0.701406	0.984322
rplF	-0.0686393	9.70333	0.738834	0.988851
rpsC	-0.0683187	10.6965	0.739761	0.988851
fer	-0.0677623	8.89137	0.704486	0.984322
NWMN_0419	-0.0672624	6.21622	0.785222	1
NWMN_0573	-0.0667912	7.38374	0.695345	0.983423
fbaA	-0.0666979	11.4529	0.723841	0.986473
NWMN_1072	-0.0660468	6.91429	0.724818	0.986473
phoP	-0.065957	6.98064	0.736722	0.988788
NWMN_1859	-0.0657754	7.70553	0.695968	0.983423
miaA	-0.0656754	5.78379	0.754375	0.993955
NWMN_1977	-0.0653024	6.57097	0.749802	0.993548
ebh1	-0.0645476	4.29316	0.853776	1
glpP	-0.0644037	5.61164	0.777627	1
NWMN_1102	-0.0643166	8.41866	0.723826	0.986473
hsdM_1	-0.0642615	6.24238	0.759725	0.996923
NWMN_1006	-0.0642497	7.65041	0.829664	1
NWMN_0914	-0.0640108	7.86462	0.707597	0.98493
atpE	-0.0634863	11.2773	0.717372	0.986473
NWMN_2117	-0.0629605	6.32189	0.771751	1
ftsQ	-0.0627246	6.99305	0.74506	0.990962
secA	-0.062452	8.1949	0.716352	0.986473
NWMN_1302	-0.0622031	8.16164	0.713847	0.986473
NWMN_1336	-0.06203	7.42469	0.720554	0.986473
NWMN_2458	-0.062024	7.19505	0.744364	0.990962
aroB	-0.0616024	5.96116	0.786128	1
NWMN_1099	-0.0616002	8.68201	0.731796	0.98781
rpi	-0.0614644	6.39222	0.755683	0.994946
NWMN_1356	-0.0611923	8.64432	0.726809	0.986473
NWMN_0291	-0.0608946	8.82192	0.738638	0.988851
NWMN_2064	-0.0604318	7.82849	0.725583	0.986473
NWMN_0778	-0.059935	4.95508	0.85417	1
NWMN_0037	-0.0594608	3.82727	0.9398	1
ftsA	-0.0592725	9.23705	0.728282	0.986473
NWMN_1788	-0.0591863	10.0055	0.788509	1
NWMN_2436	-0.0591512	5.60252	0.806889	1
NWMN_0638	-0.059033	7.34974	0.752142	0.993955
NWMN_2471	-0.058046	5.6399	0.822438	1
NWMN_1230	-0.0577161	5.93027	0.791142	1
NWMN_2271	-0.0575792	5.37244	0.844697	1
gyrA	-0.0572023	8.11888	0.752384	0.993955
valS	-0.0569214	7.84686	0.744012	0.990962
NWMN_2104	-0.0568141	4.64914	0.835359	1
agrC	-0.0565552	5.16563	0.853136	1
NWMN_1497	-0.0561245	5.77701	0.849261	1
thyA	-0.0558342	6.51427	0.800134	1
NWMN_0079	-0.0555718	5.23682	0.845195	1
pyrC	-0.0554001	7.63303	0.785813	1
NWMN_0454	-0.0548841	7.9942	0.751013	0.993955
NWMN_0420	-0.0542395	7.95273	0.788052	1
tilS	-0.0540416	6.28341	0.784787	1
recA	-0.0539059	9.0882	0.769473	1
NWMN_0114	-0.0535806	4.492	0.917305	1
hemL_2	-0.0533957	7.12261	0.772975	1
NWMN_1070	-0.0531187	11.0818	0.764024	0.998613
alsS	-0.0531148	4.70189	0.881358	1
NWMN_0532	-0.0528294	6.40936	0.792041	1
NWMN_0657	-0.0527496	6.55696	0.796239	1
NWMN_0749	-0.0527277	7.69059	0.754392	0.993955
NWMN_1004	-0.0524109	7.30997	0.830179	1
gyrB	-0.0521956	8.72092	0.768909	1
scrB	-0.0521578	7.40434	0.768886	1
NWMN_1015	-0.0512347	2.2019	1	1
NWMN_0534	-0.0512022	8.47648	0.791211	1
NWMN_0323	-0.05101	4.60475	0.880436	1
murF	-0.0506687	7.70013	0.764099	0.998613
rpoB	-0.0505611	9.61225	0.774039	1
ispA	-0.0504045	8.56422	0.772377	1
NWMN_0968	-0.0500261	5.98243	0.826784	1
gcaD	-0.0499942	8.24833	0.782563	1
lipA_2	-0.0498907	9.60258	0.771258	1
tcaB	-0.0497246	5.39904	0.858827	1
NWMN_1793	-0.049429	9.6566	0.81747	1
NWMN_0038	-0.0491607	3.77195	0.943955	1
hisIE	-0.0488162	3.2889	1	1
rpoD	-0.0487575	5.93948	0.83513	1
ung	-0.0483816	6.78401	0.81432	1
NWMN_1638	-0.0478685	7.85269	0.79386	1
NWMN_0318	-0.0476298	4.53901	0.881253	1
mruD	-0.0475578	6.55711	0.802634	1
NWMN_0567	-0.0471978	1.8583	1	1
bsaG	-0.0470477	3.41897	1	1
NWMN_0549	-0.0465859	5.35876	0.863865	1
hisD	-0.0461818	2.59046	1	1
NWMN_1496	-0.0460193	8.07542	0.800892	1
NWMN_1133	-0.0454257	6.53297	0.832451	1
NWMN_1475	-0.0451825	9.49238	0.814921	1
NWMN_1019	-0.0443179	11.9762	0.89153	1
pbpA	-0.0443025	7.66694	0.797343	1
nusG	-0.0442172	8.23136	0.8156	1
NWMN_2608	-0.0441057	5.50914	0.90367	1
NWMN_1914	-0.0440976	4.25705	0.954624	1
NWMN_1852	-0.0436264	7.0916	0.814813	1
murB	-0.0434583	6.31435	0.846414	1
NWMN_0173	-0.0433613	4.44297	0.911858	1
NWMN_0236	-0.0429388	4.40155	0.909246	1
NWMN_2338	-0.0428452	6.12473	0.873471	1
NWMN_2158	-0.042838	7.24656	0.81771	1
purL	-0.0422344	8.95464	0.817255	1
cysM	-0.0421405	5.04865	0.896361	1
hslV	-0.0419729	7.51365	0.823251	1
sbcD	-0.0415993	5.4184	0.869565	1
menC	-0.0415907	5.23643	0.87768	1
NWMN_2457	-0.0414915	6.16292	0.83493	1
NWMN_2419	-0.0414074	5.5575	0.89783	1
NWMN_0667	-0.0411054	7.91823	0.858548	1
NWMN_2020	-0.0409525	6.50169	0.836414	1
NWMN_0297	-0.0408655	11.5859	0.817913	1
hemN	-0.0408293	4.89907	0.937098	1
pckA	-0.0406896	4.70797	0.917362	1
NWMN_2263	-0.0404854	4.87321	0.887519	1
NWMN_1531	-0.0402467	17.1962	0.843726	1
recQ	-0.0401136	6.72096	0.842203	1
NWMN_2331	-0.0400915	6.90354	0.834433	1
alaS	-0.0394961	6.8123	0.837571	1
gpsA	-0.0394776	8.43242	0.818609	1
ndhF	-0.0393206	5.4253	0.896348	1
pth	-0.0393114	6.92663	0.84857	1
rplV	-0.0388616	11.7403	0.848985	1
NWMN_1074	-0.0384839	3.26265	1	1
ezrA	-0.0383098	7.99762	0.825768	1
NWMN_2259	-0.0382059	8.55415	0.830605	1
NWMN_2336	-0.0379267	4.92267	0.889921	1
NWMN_0310	-0.0378785	8.83165	0.837144	1
NWMN_0241	-0.0377917	3.82566	0.942852	1
tgt	-0.0372041	8.68988	0.834844	1
NWMN_1863	-0.0362903	6.93169	0.857767	1
NWMN_1382	-0.0361618	12.8053	0.840847	1
NWMN_0827	-0.0360239	6.46942	0.864763	1
NWMN_0326	-0.0357383	6.98398	0.851226	1
NWMN_1529	-0.0352857	7.68155	0.841233	1
NWMN_0482	-0.035221	8.3373	0.852986	1
ddl	-0.0348846	8.21704	0.849261	1
NWMN_0800	-0.0347492	7.13223	0.847383	1
phdB	-0.0346506	9.82736	0.858344	1
NWMN_0901	-0.0345485	1.96838	1	1
purK	-0.0345299	9.30307	0.84556	1
NWMN_2381	-0.0342297	5.51583	0.910685	1
NWMN_1500	-0.0340777	8.03183	0.840478	1
NWMN_1765	-0.0338804	5.48973	0.906701	1
NWMN_0320	-0.0337319	4.86464	0.923802	1
murG_2	-0.0333368	6.80204	0.875282	1
NWMN_1657	-0.0332811	8.34226	0.849541	1
femB	-0.0332774	8.18436	0.855485	1
NWMN_2077	-0.0327842	4.83756	0.925272	1
miaB	-0.0326394	7.40633	0.856703	1
NWMN_1934	-0.0320431	3.8052	0.945897	1
NWMN_1786	-0.031971	11.6952	0.874734	1
NWMN_2034	-0.0318918	6.12773	0.900214	1
NWMN_0322	-0.0307483	3.96901	1	1
NWMN_1606	-0.0303164	6.34591	0.902239	1
ssl1nm	-0.0295276	11.8614	0.887538	1
NWMN_1684	-0.029369	5.46995	0.923861	1
NWMN_0481	-0.0291471	8.29159	0.881333	1
NWMN_0334	-0.0290717	5.73601	0.911722	1
dnaA	-0.0290164	8.82666	0.868073	1
NWMN_0333	-0.0287951	4.68503	0.925382	1
NWMN_0474	-0.0287089	6.71603	0.899816	1
NWMN_2354	-0.0287052	7.11344	0.87403	1
rplW	-0.0286711	10.621	0.887478	1
kdpA	-0.028601	2.94808	1	1
ctpA	-0.0283712	6.0235	0.907171	1
fadB	-0.0279405	2.39886	1	1
rplM	-0.027905	11.6681	0.889053	1
parE	-0.0277877	7.29026	0.88055	1
NWMN_1473	-0.0271166	7.2996	0.884203	1
NWMN_1322	-0.0267224	7.48681	0.894956	1
rplJ	-0.0266961	12.3547	0.895569	1
pepT	-0.0264577	7.35148	0.883796	1
NWMN_2385	-0.0261913	4.68687	0.958473	1
clpP	-0.0257033	9.44972	0.89308	1
asnS	-0.0253661	8.75033	0.88616	1
acs	-0.0250958	4.80096	0.925892	1
pyrB	-0.0249809	7.01686	0.919348	1
NWMN_0719	-0.0248779	3.56583	1	1
NWMN_0757	-0.0244054	9.0254	0.908518	1
NWMN_1341	-0.0239599	9.36303	0.89869	1
ftsL	-0.0236226	9.39533	0.89452	1
NWMN_0950	-0.0235847	10.5397	0.899548	1
NWMN_0795	-0.023	6.40285	0.921722	1
atpF	-0.0228337	9.40635	0.902323	1
NWMN_2201	-0.0226387	7.36927	0.905435	1
NWMN_2475	-0.0221058	4.15591	1	1
NWMN_1069	-0.0220815	11.2081	0.899129	1
NWMN_0557	-0.021783	4.85899	0.96107	1
pfk	-0.021574	11.2121	0.902481	1
NWMN_1053	-0.0211781	6.79741	0.915406	1
NWMN_1612	-0.0210731	6.4059	0.919937	1
NWMN_1816	-0.020892	7.68296	0.905304	1
NWMN_0012	-0.0207542	7.37711	0.910167	1
NWMN_1395	-0.0207278	3.62141	1	1
NWMN_2543	-0.0207175	8.21623	0.914879	1
saeS	-0.0200478	12.3742	0.919805	1
NWMN_2019	-0.0199462	5.97109	0.940936	1
porB	-0.0198844	6.7161	0.927329	1
NWMN_2592	-0.0196685	5.86753	0.96037	1
NWMN_0265	-0.0195131	7.49251	0.914958	1
trmD	-0.0191226	6.22307	0.950231	1
fus	-0.0190464	11.9993	0.92502	1
NWMN_0362	-0.0190283	10.721	0.940184	1
NWMN_0686	-0.0190143	9.04759	0.914222	1
pta	-0.018575	8.66296	0.92252	1
sucD	-0.0183826	8.46974	0.919344	1
alr	-0.0182547	6.93095	0.922003	1
NWMN_1513	-0.0179118	7.28013	0.927079	1
NWMN_1862	-0.0177687	5.85186	0.956493	1
NWMN_1374	-0.0176305	7.18078	0.933111	1
NWMN_2254	-0.017542	4.98873	1	1
rpsK	-0.0175328	9.73629	0.931512	1
NWMN_2491	-0.0173291	6.24004	0.952248	1
NWMN_1422	-0.0165609	8.13586	0.938112	1
sspC	-0.0164597	5.00826	1	1
NWMN_2615	-0.016223	6.99099	0.955561	1
NWMN_0879	-0.0160945	7.27309	0.935788	1
NWMN_2504	-0.016093	10.7823	0.927307	1
NWMN_0350	-0.0158474	4.37383	1	1
bacA	-0.0157009	5.991	0.959469	1
NWMN_0801	-0.0148248	7.94362	0.936878	1
NWMN_1418	-0.0148158	6.12712	0.963129	1
adhE	-0.0147629	6.14847	0.967309	1
NWMN_0949	-0.0147251	10.426	0.94378	1
NWMN_2183	-0.0144132	4.40737	1	1
memB	-0.0141761	8.74036	0.938416	1
opp1B	-0.0134081	3.95117	1	1
NWMN_0201	-0.0132264	4.00744	1	1
alsD	-0.0128959	4.29421	1	1
panB	-0.0128781	8.13143	0.949697	1
NWMN_2071	-0.0128153	7.06421	0.959876	1
NWMN_0872	-0.0127575	7.82276	0.946688	1
pryF	-0.012465	7.26334	0.956252	1
NWMN_0769	-0.0123287	7.93958	0.958411	1
gltC	-0.0121955	4.55248	1	1
nrdF	-0.0120907	8.84309	0.948176	1
NWMN_1530	-0.0119415	7.06921	0.969089	1
NWMN_2289	-0.0119345	3.99591	1	1
aroA	-0.0118383	6.71456	0.963723	1
NWMN_0545	-0.0116951	6.82575	0.964855	1
NWMN_1858	-0.0116924	7.42147	0.949512	1
adk	-0.0114861	10.4551	0.953674	1
NWMN_2264	-0.0113618	5.02046	1	1
rpoC	-0.011157	9.21855	0.950177	1
gid	-0.0108205	7.72458	0.953905	1
queA	-0.0107114	7.7914	0.956497	1
NWMN_0910	-0.0101174	6.14	0.98176	1
plsX	-0.0100871	9.26297	0.956856	1
NWMN_2433	-0.0090193	5.79083	0.977005	1
NWMN_0586	-0.00823942	6.46787	0.968317	1
NWMN_0826	-0.00733588	6.23007	0.983873	1
rpsS	-0.0070504	12.0169	0.972901	1
NWMN_0229	-0.00680815	7.65284	0.97627	1
groES	-0.00609089	8.49536	0.975731	1
ureF	-0.00606651	4.00304	1	1
arsC	-0.00552346	4.2632	1	1
pyrAB	-0.00546677	7.09361	0.981713	1
NWMN_1726	-0.00544061	10.5925	0.976399	1
NWMN_1830	-0.00516011	7.02654	0.98924	1
NWMN_1741	-0.00482813	7.01674	0.989401	1
NWMN_0248	-0.00466567	6.93218	1	1
NWMN_0640	-0.00439918	7.42887	0.983436	1
NWMN_0446	-0.00401785	5.53891	1	1
NWMN_1958	-0.0038566	5.94466	1	1
NWMN_2205	-0.00370534	7.51736	0.983962	1
NWMN_1131	-0.00332805	6.32292	1	1
leuS	-0.00320826	7.03983	1	1
NWMN_1783	-0.00317622	12.5955	0.98842	1
NWMN_1526	-0.00297016	8.65911	0.994427	1
rplI	-0.00290388	6.88877	1	1
pdhD	-0.00270467	10.0897	0.989408	1
NWMN_2113	-0.00270161	5.94067	1	1
NWMN_1721	-0.00252788	5.96252	1	1
NWMN_1065	-0.00241794	7.72913	0.995066	1
NWMN_0908	-0.00232869	3.96848	1	1
ssl5nm	-0.00231858	8.31703	0.9942	1
NWMN_0124	-0.00206748	6.77829	1	1
NWMN_1581	-0.00183205	8.04486	0.997547	1
msrA_1	-0.00182754	7.72654	0.997757	1
NWMN_1315	-0.00093764	9.12429	0.997947	1
NWMN_0521	-0.000488234	6.16874	1	1
comK	-0.000223384	6.43048	1	1
NWMN_2224	0.00039041	4.80988	1	1
NWMN_0646	0.00061569	5.72698	1	1
NWMN_2467	0.000641828	6.98678	1	1
NWMN_2443	0.000699281	4.5789	1	1
NWMN_0853	0.00157945	8.72008	0.995878	1
NWMN_2181	0.00163173	4.64781	1	1
NWMN_0315	0.0016523	5.42443	1	1
NWMN_0187	0.00170058	7.23715	1	1
NWMN_0192	0.00174095	8.17728	0.996787	1
NWMN_0654	0.0019552	6.67282	1	1
NWMN_1649	0.00228973	3.49078	1	1
NWMN_0704	0.00278346	4.45113	1	1
NWMN_0527	0.00291999	6.36663	1	1
NWMN_0452	0.00293729	4.86451	1	1
NWMN_0344	0.00295394	7.02788	1	1
vraF	0.00312989	5.86137	1	1
NWMN_2285	0.00329372	6.553	1	1
NWMN_0655	0.00332183	11.3904	0.986034	1
NWMN_0301	0.0035082	7.91538	0.989418	1
NWMN_1893	0.003617	1.58283	1	1
thiD_2	0.00391189	7.088	0.989795	1
NWMN_2376	0.00403832	7.16488	0.990584	1
bioW	0.00444204	3.9479	1	1
NWMN_1784	0.00505117	12.0272	0.981145	1
mtlF	0.00561374	4.1187	1	1
pyrG	0.00566099	7.90166	0.980464	1
NWMN_1600	0.0060211	9.19322	0.974798	1
NWMN_1698	0.00608373	3.00619	1	1
hysA	0.00627223	2.81753	1	1
NWMN_0299	0.00629194	10.4895	0.971855	1
NWMN_0889	0.00636722	6.49203	0.987118	1
NWMN_2081	0.00643374	5.01213	1	1
NWMN_1922	0.00677217	6.46917	0.985431	1
NWMN_1421	0.00737823	8.16148	0.972824	1
NWMN_2216	0.0079484	2.91175	1	1
NWMN_0198	0.00799757	5.70144	1	1
rplD	0.0080732	10.7178	0.967519	1
mnhF_1	0.00811062	4.88582	1	1
malA	0.00908596	3.89011	1	1
mutL	0.00918733	5.60435	0.974528	1
sirA	0.00933425	4.5612	1	1
tyrA	0.00988383	6.91708	0.979775	1
eta	0.0101278	6.87137	0.966553	1
dpi	0.0101508	7.34321	0.963614	1
ctsR	0.0102558	7.49991	0.958009	1
NWMN_0665	0.0102981	6.23906	0.984462	1
NWMN_2236	0.0104189	7.19876	0.96585	1
NWMN_1648	0.0111385	6.13307	0.98226	1
NWMN_1213	0.0111571	7.40079	0.956535	1
NWMN_0081	0.0115488	4.48952	1	1
accD	0.0120993	7.48659	0.953593	1
NWMN_0693	0.0125498	6.65418	0.960182	1
accA	0.0128725	7.1691	0.95005	1
NWMN_2421	0.0129555	5.96788	0.962658	1
rpsG	0.0131539	12.1571	0.945789	1
NWMN_0880	0.0134906	6.3124	0.966394	1
NWMN_0122	0.01378	5.992	0.962179	1
pabA	0.0140281	8.35734	0.940505	1
atpD	0.0142461	10.0584	0.937229	1
rpsH	0.0142608	11.1721	0.944687	1
sbnA	0.0143183	1.94674	1	1
NWMN_0376	0.0143592	7.38538	0.940603	1
ppi	0.0146788	8.33517	0.937618	1
topA	0.0148399	7.53766	0.933624	1
lytS	0.0157999	7.89382	0.94135	1
NWMN_1559	0.0163181	7.68714	0.934273	1
rpoA	0.016457	10.9996	0.930438	1
NWMN_0293	0.017108	10.7831	0.925427	1
NWMN_0353	0.0172974	5.5832	0.954409	1
NWMN_1742	0.0175241	7.75578	0.924239	1
ssl11nm	0.0176718	8.78299	0.941366	1
NWMN_0361	0.0177069	4.08976	1	1
NWMN_1884	0.0179761	4.22232	1	1
rplB	0.0179967	10.9034	0.931739	1
infC	0.0182116	10.8468	0.922622	1
NWMN_2269	0.0182475	6.8163	0.925049	1
NWMN_0486	0.0183119	7.51359	0.924568	1
NWMN_0711	0.018381	7.36645	0.922257	1
aldB	0.0187365	6.37312	0.93615	1
NWMN_1172	0.0188389	7.78015	0.917954	1
feoB	0.0188416	5.96633	0.962004	1
NWMN_0358	0.019182	10.7461	0.920491	1
NWMN_0154	0.0195568	3.92466	1	1
NWMN_1582	0.0195611	6.21154	0.931038	1
recF	0.0196425	8.5299	0.914395	1
codY	0.0198239	8.36808	0.917409	1
NWMN_0421	0.0198396	6.89812	0.92889	1
rplP	0.0198422	10.5603	0.925226	1
rplC	0.0198436	10.7287	0.91922	1
NWMN_0136	0.0201031	3.35207	1	1
NWMN_0811	0.0201103	8.64624	0.918132	1
grpE	0.0201418	10.0917	0.908199	1
NWMN_0526	0.0213094	5.74288	0.931503	1
NWMN_2213	0.0215309	8.04588	0.907401	1
NWMN_2035	0.0215465	8.06301	0.913353	1
capK	0.0221794	1.82393	1	1
pbpB	0.022372	9.29334	0.899424	1
murG_1	0.0226055	7.43069	0.900258	1
NWMN_0615	0.0228161	6.2583	0.918593	1
NWMN_0546	0.02318	6.2488	0.92154	1
NWMN_0633	0.0231861	6.66216	0.926629	1
NWMN_1402	0.0232327	6.84583	0.906277	1
tagA	0.0232586	7.97824	0.90798	1
NWMN_0430	0.0233802	5.70743	0.93887	1
NWMN_1460	0.0234925	7.40416	0.907541	1
secDF	0.0235047	8.75431	0.900942	1
NWMN_2480	0.023896	6.10259	0.928411	1
glcA	0.0239107	7.51225	0.917703	1
msrA_2	0.0239181	9.95887	0.895719	1
NWMN_0854	0.0242697	9.16825	0.891464	1
xerC	0.0245206	7.60285	0.897048	1
map1	0.0245786	7.61919	0.895163	1
glmS	0.0250029	8.09729	0.894151	1
NWMN_0329	0.0251893	2.85498	1	1
rplK	0.0254229	11.612	0.895562	1
NWMN_2590	0.0257177	6.59763	0.903484	1
ureG	0.0258664	5.27631	0.944911	1
ftsK	0.0261449	7.29609	0.887059	1
NWMN_2221	0.0263601	6.76551	0.903395	1
moaA	0.0265598	6.48544	0.914135	1
NWMN_1857	0.0265657	9.23786	0.888805	1
rpsR	0.0270552	9.66963	0.90212	1
NWMN_0360	0.0270612	3.02154	1	1
nusA	0.0280245	7.13998	0.882809	1
NWMN_0798	0.0281969	6.89397	0.926931	1
NWMN_1066	0.0285043	10.6617	0.88956	1
NWMN_1289	0.0287921	6.9194	0.887762	1
NWMN_1136	0.0289099	7.86202	0.870966	1
hisS	0.0291755	6.9366	0.881605	1
NWMN_1869	0.0294897	6.45193	0.892963	1
thiM	0.0295036	6.70308	0.880029	1
ssl10	0.0295699	10.5672	0.903216	1
NWMN_0810	0.030384	8.39811	0.883452	1
NWMN_0572	0.0311002	5.4747	0.893782	1
glnR	0.0311387	9.21676	0.875325	1
cidA	0.0314205	6.52969	0.884798	1
mreC	0.0314848	7.34294	0.854957	1
ileS	0.0315262	7.25705	0.86443	1
NWMN_1083	0.0318128	4.17109	0.965012	1
NWMN_2078	0.0319645	5.54795	0.921699	1
NWMN_2479	0.0320461	4.97874	0.933883	1
NWMN_0581	0.0321706	5.89346	0.905326	1
comEB	0.0322174	7.43847	0.852766	1
NWMN_1080	0.0323659	4.87552	0.928365	1
NWMN_2527	0.0334381	6.58316	0.881774	1
NWMN_0565	0.033578	3.30007	1	1
NWMN_0791	0.0337805	6.75381	0.872693	1
NWMN_1766	0.0338867	7.72109	0.868585	1
NWMN_2052	0.0338931	6.36818	0.892174	1
radA	0.033938	5.97144	0.881564	1
NWMN_1810	0.0340043	6.9265	0.891193	1
argJ	0.0343275	3.86698	0.941174	1
NWMN_2621	0.0344055	7.47597	0.911421	1
NWMN_1534	0.0346926	8.03986	0.859652	1
NWMN_1757	0.0347613	7.35702	0.845824	1
NWMN_1018	0.034771	13.2876	0.870993	1
lacG	0.0349884	3.68309	1	1
NWMN_0839	0.0350972	10.1013	0.837984	1
NWMN_1953	0.035418	8.67085	0.845737	1
accC_1	0.0357096	8.57813	0.837787	1
NWMN_0031	0.036159	5.0816	0.921661	1
oxaA	0.0361766	8.70839	0.852586	1
NWMN_2335	0.0365193	7.99572	0.838495	1
folC	0.0368778	7.5371	0.827508	1
araB	0.0376564	4.16771	1	1
NWMN_2239	0.0379528	6.45473	0.842517	1
mnhE_2	0.0381216	8.97852	0.830301	1
NWMN_2241	0.0382249	4.68857	0.920206	1
capP	0.0383686	4.65102	0.92054	1
NWMN_1495	0.0384906	7.60746	0.831306	1
NWMN_2409	0.03857	5.4776	0.868201	1
NWMN_0191	0.0391214	7.46388	0.823931	1
NWMN_0635	0.0393726	6.22335	0.876028	1
lysP	0.039595	5.7171	0.861753	1
NWMN_0661	0.0399173	5.5971	0.894478	1
dnaK	0.0401329	9.03795	0.816532	1
NWMN_2503	0.0401547	9.90219	0.831546	1
NWMN_0141	0.0402678	5.78287	0.872335	1
NWMN_2442	0.0404677	9.9665	0.842101	1
apt	0.0405366	7.02006	0.851512	1
NWMN_1087	0.0408162	7.43035	0.813106	1
uvrA	0.0410377	6.59788	0.845592	1
sbnC	0.0413156	2.16151	1	1
NWMN_0160	0.0419418	5.65414	0.884215	1
gcvPB	0.0420125	6.29486	0.848985	1
NWMN_0242	0.0421515	3.75052	1	1
rpsJ	0.0422897	11.6478	0.84634	1
mnhD_2	0.0423296	8.32546	0.809134	1
cysG_2	0.0423811	6.36007	0.841634	1
ampA	0.0424283	6.56374	0.824321	1
pheT	0.0429467	7.1131	0.812982	1
NWMN_1368	0.0430408	6.31752	0.835904	1
NWMN_1637	0.0431309	7.22527	0.822328	1
gatC	0.0433646	8.68073	0.809247	1
NWMN_0161	0.0436435	4.98172	0.89541	1
NWMN_2001	0.0439002	5.46902	0.879468	1
NWMN_0413	0.043964	3.9913	0.943309	1
prfA	0.0449474	7.34732	0.810109	1
NWMN_0370	0.045439	6.31037	0.850891	1
NWMN_0815	0.0454741	2.97738	1	1
NWMN_0627	0.046986	6.75156	0.808484	1
hpt	0.0470463	6.43239	0.846974	1
NWMN_0762	0.0471707	5.88767	0.861559	1
NWMN_2118	0.0474294	3.31837	1	1
aapA	0.0478302	9.2991	0.785083	1
NWMN_0153	0.0482234	3.75106	1	1
NWMN_1918	0.0485613	6.16521	0.825768	1
NWMN_1548	0.0485903	9.92142	0.794284	1
putP	0.0490174	6.38389	0.825277	1
NWMN_0770	0.0492853	7.74145	0.815614	1
NWMN_1601	0.049541	7.14904	0.818052	1
NWMN_1516	0.0497633	8.33369	0.792367	1
argC	0.0501025	3.06562	1	1
NWMN_0680	0.050107	6.2822	0.811403	1
NWMN_2609	0.0503707	7.14472	0.773723	1
zwf	0.0511861	9.14154	0.763897	0.998613
NWMN_1999	0.0511901	3.08723	1	1
murC	0.0519371	7.16083	0.774733	1
NWMN_1751	0.052322	5.7016	0.833965	1
NWMN_2253	0.0523247	4.48213	0.865117	1
tdk	0.052352	7.73927	0.773761	1
NWMN_2431	0.0525389	4.64127	0.882578	1
ptsG	0.0528449	5.40349	0.854751	1
NWMN_1234	0.0529766	4.74073	0.886716	1
NWMN_0764	0.053152	5.33656	0.829845	1
lysS	0.0532047	8.55839	0.766425	0.999634
accB_1	0.0533083	9.43615	0.765653	0.999517
NWMN_0717	0.0539947	7.06413	0.764724	0.998925
lytN	0.0541019	2.31119	1	1
dnaE	0.0542139	6.8296	0.786099	1
mutS	0.0542974	5.78044	0.821624	1
NWMN_1735	0.0544186	7.04417	0.765949	0.999517
rnhB	0.0545301	6.06906	0.795807	1
NWMN_1969	0.0545631	5.87291	0.807107	1
rpe	0.0547611	5.9259	0.803779	1
NWMN_0485	0.0552498	7.53362	0.76117	0.997303
NWMN_1255	0.0553725	10.1509	0.751429	0.993955
kdpD	0.0555695	3.91598	0.943247	1
NWMN_2105	0.0556401	2.46646	1	1
NWMN_0851	0.0557696	5.19085	0.870199	1
NWMN_1371	0.0558218	10.9136	0.74969	0.993548
NWMN_0238	0.0562323	3.30173	0.944232	1
NWMN_0548	0.0564157	5.56536	0.833383	1
NWMN_1409	0.0564587	6.83254	0.791135	1
sirB	0.0564777	4.13762	0.901128	1
NWMN_1081	0.0570199	5.8384	0.819871	1
lip	0.0574581	2.61298	1	1
rnc	0.0577075	6.01289	0.80628	1
gnd	0.0582062	9.23915	0.74213	0.990962
NWMN_2481	0.0582294	4.19826	0.906029	1
NWMN_2207	0.0583251	8.00394	0.736516	0.988788
NWMN_0355	0.0588983	7.31427	0.745176	0.990962
opuCC	0.0589277	5.50672	0.832125	1
fhuA	0.059091	6.23569	0.770656	1
rpmE	0.0592405	9.33056	0.760724	0.997222
glpD	0.0594118	7.4302	0.804398	1
gatB	0.0594692	8.91656	0.728349	0.986473
NWMN_0208	0.0597372	3.74588	0.867812	1
NWMN_0768	0.0598276	6.99937	0.750184	0.993548
NWMN_2291	0.0602977	6.09057	0.801644	1
NWMN_2242	0.0606789	3.77387	0.871307	1
NWMN_1404	0.0609014	5.65382	0.824076	1
NWMN_0365	0.0609725	8.39858	0.781791	1
NWMN_0645	0.0610499	3.26137	1	1
NWMN_1985	0.0612059	8.08775	0.753424	0.993955
NWMN_0773	0.0613333	7.01205	0.746959	0.991411
rpl7AE	0.0615912	8.35243	0.732285	0.987955
NWMN_1998	0.0623328	7.25201	0.734824	0.988788
NWMN_0989	0.0626773	5.67167	0.787557	1
purM	0.0627925	9.35525	0.73639	0.988788
NWMN_1653	0.063558	6.78177	0.757354	0.995022
NWMN_1108	0.0636259	6.86314	0.752937	0.993955
NWMN_1761	0.064052	7.65257	0.700458	0.984322
NWMN_1086	0.0641105	8.8268	0.725781	0.986473
trpG	0.0642316	3.29481	1	1
pbp4	0.064533	6.18199	0.75379	0.993955
camS	0.0646838	7.15658	0.712098	0.986473
NWMN_1524	0.0648592	6.95855	0.732824	0.988167
NWMN_1763	0.0651613	6.79896	0.729911	0.98681
NWMN_2423	0.0655481	4.07235	0.893719	1
NWMN_0571	0.0656914	3.29806	0.939647	1
NWMN_0893	0.0665618	6.71132	0.736624	0.988788
NWMN_1749	0.066669	4.08145	0.901261	1
NWMN_1219	0.0668512	3.15064	1	1
luxS	0.0669352	7.92605	0.701962	0.984322
NWMN_2046	0.0671887	6.11799	0.768559	1
NWMN_0375	0.0678416	8.23007	0.696681	0.983423
NWMN_1369	0.0684853	6.11981	0.746214	0.99125
nanE	0.0689794	5.0447	0.789675	1
NWMN_1408	0.0690292	7.2393	0.685984	0.982596
NWMN_0614	0.0695744	7.98948	0.677499	0.981606
NWMN_1514	0.0695824	7.3516	0.694597	0.983423
manA1	0.0704647	7.42602	0.681816	0.981606
NWMN_0434	0.0706611	6.48899	0.719376	0.986473
NWMN_0993	0.0707017	7.48999	0.670126	0.97966
mnhA_2	0.0710323	8.52397	0.679647	0.981606
NWMN_1266	0.0713184	8.18694	0.679983	0.981606
NWMN_1406	0.0716738	7.48613	0.703917	0.984322
hemD	0.0717343	6.98999	0.706705	0.98493
feoA	0.0719748	7.05475	0.688595	0.982596
NWMN_2196	0.072019	6.58011	0.770016	1
NWMN_0984	0.0726359	6.97809	0.695179	0.983423
rpmF	0.0728954	11.0021	0.688842	0.982596
NWMN_2122	0.0732053	6.29869	0.720738	0.986473
NWMN_2045	0.0732337	6.77059	0.694074	0.983423
NWMN_2227	0.0732789	5.77795	0.7471	0.991411
NWMN_2524	0.0733414	6.12798	0.753751	0.993955
coaBC	0.0744064	6.585	0.703106	0.984322
NWMN_2337	0.0749658	3.82105	0.877208	1
NWMN_0885	0.0752253	7.59214	0.656383	0.977381
NWMN_1405	0.0753639	7.34186	0.669251	0.97966
rplA	0.0759257	10.9186	0.702318	0.984322
rplU	0.0762213	11.1582	0.688581	0.982596
NWMN_2157	0.0762526	7.69834	0.691006	0.98331
NWMN_2521	0.0766827	4.54884	0.822711	1
scn	0.0770339	13.3595	0.704464	0.984322
NWMN_1624	0.0773695	3.32657	0.921632	1
NWMN_0268	0.0774252	8.59467	0.71204	0.986473
NWMN_1343	0.0775872	5.37116	0.802197	1
NWMN_0030	0.0786822	6.53878	0.687318	0.982596
NWMN_2332	0.0788336	8.0719	0.644052	0.977381
fadD	0.0803582	1.38224	1	1
priA	0.0804162	6.73486	0.657812	0.977381
NWMN_0027	0.0806354	4.37395	0.837412	1
NWMN_1269	0.0806795	6.76418	0.658144	0.977381
NWMN_1025	0.0807855	10.9643	0.651897	0.977381
NWMN_1753	0.0808963	9.31989	0.655184	0.977381
NWMN_1954	0.0809324	5.97198	0.704195	0.984322
hutI	0.081308	3.82516	0.825061	1
maeB	0.0821129	7.11313	0.647846	0.977381
NWMN_0451	0.0823872	4.57686	0.78652	1
NWMN_0977	0.0825256	8.98283	0.645226	0.977381
NWMN_1790	0.0833879	6.08849	0.695067	0.983423
NWMN_1520	0.0839135	5.87137	0.684029	0.982225
NWMN_1829	0.0843653	6.37089	0.646556	0.977381
NWMN_0266	0.084486	6.50947	0.649699	0.977381
capB_1	0.0850023	3.47861	0.87193	1
NWMN_2449	0.0851422	6.8778	0.70601	0.984838
sbnF	0.085547	2.91169	0.908768	1
NWMN_0217	0.0859248	2.43533	1	1
NWMN_0591	0.0859803	2.93787	1	1
bioB	0.0862374	3.61698	0.799516	1
NWMN_1214	0.0862663	5.04312	0.7289	0.986473
frr	0.0862861	8.3562	0.636893	0.97724
thrS	0.08632	8.22239	0.613558	0.962956
polA	0.0863788	7.26509	0.62553	0.972108
NWMN_0475	0.087306	11.4401	0.619429	0.966887
pyrE	0.0874018	6.94428	0.662136	0.977381
NWMN_0842	0.0876265	8.04727	0.609506	0.962956
capN	0.0876934	3.74509	0.891467	1
pyrAA	0.0876973	6.18892	0.721553	0.986473
cobW	0.088222	2.0395	1	1
NWMN_1820	0.0884318	7.90828	0.662138	0.977381
NWMN_1350	0.0886049	7.19866	0.625543	0.972108
NWMN_2427	0.0889208	6.29057	0.665598	0.979316
proS	0.0890303	8.06864	0.596045	0.962956
NWMN_0134	0.089096	3.59226	0.798127	1
NWMN_2272	0.0892926	5.69735	0.739824	0.988851
NWMN_1642	0.0899367	8.37925	0.596951	0.962956
NWMN_0702	0.090019	4.49296	0.808197	1
NWMN_0084	0.090261	3.84993	0.813978	1
purD	0.0902684	9.43288	0.612073	0.962956
NWMN_1244	0.0907709	8.33687	0.597625	0.962956
lpl1nm	0.0908065	1.74759	1	1
NWMN_0956	0.0911206	8.57406	0.616992	0.965776
gatA	0.091293	7.97051	0.593481	0.962956
NWMN_0401	0.0914126	8.06832	0.724912	0.986473
NWMN_1917	0.0915491	6.50684	0.633288	0.975361
NWMN_1067	0.0924854	11.9275	0.696505	0.983423
dnaG	0.0924872	7.81734	0.58434	0.961108
NWMN_1599	0.0925496	7.01879	0.597194	0.962956
phoR	0.0927868	5.19686	0.70417	0.984322
NWMN_0964	0.0937762	7.12091	0.614447	0.962956
NWMN_1278	0.0941292	7.54855	0.569223	0.959394
tufA	0.094489	12.6801	0.640013	0.977381
NWMN_0576	0.0945448	6.76939	0.630061	0.97404
NWMN_0897	0.0952002	7.51086	0.579346	0.96001
mnhC_2	0.09522	9.17022	0.587345	0.962428
spsB	0.0952793	7.00926	0.612168	0.962956
rimJ	0.0954799	6.49881	0.603778	0.962956
NWMN_0958	0.0955464	8.08066	0.613317	0.962956
NWMN_1340	0.0956076	7.53889	0.557589	0.959394
spsA	0.0956506	7.53703	0.585839	0.961786
NWMN_1238	0.0957139	4.92739	0.78227	1
NWMN_1262	0.0965535	7.84105	0.572192	0.959394
NWMN_1228	0.0968873	4.21243	0.757892	0.995022
NWMN_1001	0.0969776	7.62328	0.660808	0.977381
rplQ	0.0974643	9.87715	0.581209	0.96001
NWMN_0974	0.0975407	7.49039	0.599885	0.962956
NWMN_0619	0.0977054	3.85614	0.819312	1
aspS	0.0977682	7.23651	0.579622	0.96001
pabB	0.0984255	8.91746	0.579463	0.96001
NWMN_1105	0.0985428	6.56471	0.597464	0.962956
pepS	0.0989474	7.37136	0.570165	0.959394
NWMN_1381	0.0990906	6.65632	0.60705	0.962956
int_2	0.099182	5.8303	0.638358	0.97724
ipdC	0.0992199	7.68492	0.590787	0.962956
NWMN_2185	0.0993484	6.81184	0.648573	0.977381
NWMN_2384	0.0998305	5.02696	0.760513	0.997222
glnA	0.100323	9.10971	0.630685	0.97425
groEL	0.10071	8.12135	0.554308	0.959394
NWMN_1978	0.101009	6.579	0.587186	0.962428
arcC_1	0.10108	3.10798	0.91377	1
hsdS_1	0.101122	5.75562	0.646442	0.977381
NWMN_2595	0.101533	3.94104	0.778642	1
NWMN_0994	0.101673	8.10795	0.565863	0.959394
potC	0.102523	5.42516	0.672187	0.980938
NWMN_2307	0.102585	6.76089	0.610443	0.962956
NWMN_1665	0.102797	4.7711	0.726486	0.986473
NWMN_2477	0.102837	4.95597	0.718677	0.986473
NWMN_0737	0.103013	6.48667	0.62766	0.973062
NWMN_1758	0.103066	4.98836	0.682482	0.981606
NWMN_0763	0.103075	6.0885	0.659892	0.977381
NWMN_2511	0.103143	6.01904	0.632448	0.97474
NWMN_0687	0.103391	9.36165	0.551343	0.959394
hrcA	0.103473	8.89502	0.543531	0.955331
polC	0.105066	6.89227	0.557138	0.959394
NWMN_0679	0.105219	6.18485	0.614419	0.962956
cls	0.10539	6.40294	0.579553	0.96001
NWMN_0877	0.105735	7.73914	0.521558	0.94955
NWMN_1339	0.105746	6.70569	0.608675	0.962956
NWMN_1521	0.106978	5.80069	0.649249	0.977381
NWMN_1390	0.107215	6.31521	0.59285	0.962956
infB	0.107261	7.89213	0.528087	0.94955
tkt	0.107518	9.09939	0.534567	0.952544
NWMN_1554	0.107524	6.6647	0.572084	0.959394
rluB	0.107696	7.57879	0.524642	0.94955
NWMN_2476	0.107966	3.78048	0.862646	1
NWMN_2261	0.108438	3.49548	0.861677	1
NWMN_0970	0.108463	7.1944	0.534948	0.952544
NWMN_1663	0.108621	4.52335	0.72067	0.986473
NWMN_1502	0.108665	3.9391	0.797575	1
rpoE	0.109956	9.39014	0.526127	0.94955
NWMN_0623	0.110091	6.93557	0.572084	0.959394
NWMN_1886	0.110132	3.66247	0.796175	1
NWMN_1919	0.110204	5.09406	0.688082	0.982596
moaD	0.110337	5.61049	0.661749	0.977381
deoD	0.110355	8.61667	0.544595	0.955449
NWMN_0432	0.11052	6.17417	0.597979	0.962956
sodA	0.110573	11.082	0.523309	0.94955
tcaA	0.110622	6.52732	0.5391	0.952992
rpsL	0.111234	12.344	0.570985	0.959394
secE	0.111244	8.35256	0.543292	0.955331
NWMN_0130	0.111759	6.71225	0.558821	0.959394
ald_2	0.11182	6.88227	0.54125	0.953912
NWMN_1815	0.111896	6.63307	0.545012	0.955449
fhs	0.11193	7.8117	0.525681	0.94955
gidB	0.112049	6.60616	0.560492	0.959394
NWMN_1397	0.113416	2.84249	0.901505	1
NWMN_0978	0.113475	6.82291	0.543405	0.955331
trmU	0.11349	6.98933	0.555683	0.959394
ssl4nm	0.113581	9.96685	0.563654	0.959394
NWMN_2472	0.113738	5.67834	0.632508	0.97474
NWMN_1354	0.113945	5.58679	0.652853	0.977381
NWMN_0653	0.114395	7.16565	0.517426	0.94955
NWMN_0881	0.114505	8.41355	0.500732	0.94955
NWMN_1363	0.115411	6.66914	0.522978	0.94955
rpmA	0.115417	9.92956	0.50542	0.94955
NWMN_1366	0.115558	6.33992	0.558391	0.959394
fhuG	0.115574	5.36536	0.624	0.972043
tsf	0.116001	10.3339	0.518687	0.94955
ssl8nm	0.116292	9.5014	0.569539	0.959394
clpX	0.116618	8.97928	0.497699	0.94955
putA	0.116732	7.22237	0.512929	0.94955
nagA	0.117205	6.1908	0.568372	0.959394
NWMN_0673	0.117268	5.12152	0.641551	0.977381
NWMN_0274	0.117793	9.61041	0.535579	0.952544
pgi	0.117814	9.81783	0.505169	0.94955
NWMN_1598	0.117997	7.17528	0.516464	0.94955
NWMN_1988	0.118049	6.9129	0.552113	0.959394
pyrD	0.118144	7.74785	0.474278	0.946123
NWMN_0982	0.118361	9.01424	0.496605	0.94955
tagH	0.118654	7.63634	0.497539	0.94955
NWMN_0199	0.11995	4.67851	0.682598	0.981606
mvaK1	0.12024	6.33662	0.671134	0.980014
argR	0.120294	3.10029	0.878701	1
comEC	0.120358	5.05171	0.650297	0.977381
NWMN_1610	0.120788	6.21995	0.541832	0.954288
NWMN_0441	0.120929	5.84923	0.584824	0.961108
dltD	0.121443	8.62655	0.480308	0.946123
NWMN_1935	0.12154	3.32538	0.854782	1
NWMN_0346	0.121803	6.96547	0.540353	0.952992
NWMN_2550	0.122613	2.14245	1	1
truB	0.122821	5.8243	0.575923	0.96001
NWMN_0911	0.123583	8.19153	0.469267	0.946123
folD	0.123817	8.9396	0.480624	0.946123
nusB	0.124549	8.51309	0.467646	0.946123
NWMN_1619	0.125321	6.38327	0.509371	0.94955
NWMN_2388	0.125531	5.74673	0.581803	0.96001
NWMN_1288	0.125622	6.47965	0.511493	0.94955
NWMN_1789	0.126407	11.9558	0.678879	0.981606
NWMN_1643	0.126581	6.57712	0.519512	0.94955
NWMN_1119	0.127031	6.87572	0.49368	0.94955
arcD	0.12797	4.58333	0.660762	0.977381
recG	0.127972	6.26978	0.527286	0.94955
NWMN_1646	0.128098	7.17072	0.463917	0.946123
NWMN_2509	0.128147	3.31822	0.843907	1
NWMN_0522	0.128467	6.09934	0.580211	0.96001
NWMN_0051	0.128854	3.14853	0.853996	1
NWMN_0021	0.129038	4.95507	0.714127	0.986473
NWMN_0574	0.129575	6.60393	0.476943	0.946123
sspB_1	0.129932	4.03218	0.7391	0.988851
capE	0.130039	3.6987	0.737317	0.988851
rplT	0.130687	9.75459	0.507451	0.94955
NWMN_0792	0.130839	6.12612	0.520516	0.94955
lipA_1	0.131071	5.18742	0.59518	0.962956
NWMN_0590	0.131158	5.05225	0.62696	0.973062
NWMN_1621	0.13155	8.52216	0.446523	0.946123
lacR	0.132298	5.73026	0.547871	0.957753
mutS2	0.132633	6.12453	0.511029	0.94955
NWMN_0924	0.133387	6.99815	0.555244	0.959394
NWMN_0731	0.133612	6.73677	0.4682	0.946123
NWMN_0159	0.133976	4.97234	0.600079	0.962956
rplS	0.134187	8.69031	0.469326	0.946123
rbfA	0.134711	8.37779	0.431967	0.932745
NWMN_0870	0.134837	8.29888	0.427096	0.929503
htrA	0.135415	5.74581	0.535379	0.952544
ribF	0.136747	7.31687	0.428151	0.929503
sbnH	0.136927	3.40994	0.772393	1
NWMN_1771	0.138281	3.85078	0.756163	0.994946
NWMN_1755	0.138901	7.893	0.452218	0.946123
NWMN_0708	0.138915	3.41382	0.756681	0.994946
recN	0.138919	7.63075	0.502362	0.94955
NWMN_1895	0.139482	2.97855	0.851858	1
NWMN_1787	0.139496	10.5933	0.691642	0.98331
agrA	0.139718	6.88582	0.506295	0.94955
NWMN_0189	0.141428	6.48773	0.470866	0.946123
NWMN_1552	0.141635	8.64923	0.476266	0.946123
NWMN_1203	0.141679	7.13801	0.424952	0.927778
NWMN_2473	0.142005	7.04359	0.477679	0.946123
trpD	0.142051	4.07437	0.724044	0.986473
NWMN_1388	0.14214	6.64909	0.446891	0.946123
purC	0.142454	8.15953	0.416691	0.92111
NWMN_2199	0.142519	9.51859	0.485187	0.94955
NWMN_0625	0.143145	5.76261	0.535795	0.952544
rpsD	0.143398	10.4241	0.481649	0.946123
NWMN_0123	0.143628	5.96731	0.500291	0.94955
glyS	0.143908	10.6122	0.440277	0.942093
NWMN_2053	0.144104	4.28451	0.619106	0.966887
NWMN_0271	0.144667	7.33353	0.473886	0.946123
NWMN_2180	0.144673	5.66723	0.513119	0.94955
NWMN_0685	0.14469	9.04029	0.420729	0.925461
graR	0.145094	5.08515	0.580485	0.96001
NWMN_2510	0.145114	3.64836	0.737907	0.988851
NWMN_0891	0.145172	6.74595	0.460068	0.946123
cyoD	0.145547	8.70418	0.404581	0.918373
isdA	0.145629	7.04358	0.467217	0.946123
NWMN_1487	0.145756	7.31723	0.390258	0.912453
NWMN_1641	0.145824	8.66475	0.39752	0.916534
divIC	0.14587	7.44985	0.435925	0.937884
NWMN_0520	0.14603	5.90815	0.48838	0.94955
NWMN_0556	0.146054	4.50992	0.670513	0.97966
NWMN_0882	0.146502	7.75602	0.38304	0.905573
NWMN_1647	0.147527	6.26545	0.454975	0.946123
sea	0.147681	5.71109	0.513063	0.94955
metK	0.147716	7.31604	0.393813	0.916534
uppS	0.147835	7.89168	0.401519	0.91777
NWMN_0259	0.148187	6.76635	0.429388	0.929503
purE	0.148833	8.22306	0.416983	0.92111
NWMN_1329	0.149196	6.02255	0.514991	0.94955
dinP	0.149215	5.32296	0.534779	0.952544
NWMN_0470	0.149728	8.90853	0.382863	0.905573
NWMN_1955	0.1502	4.14768	0.658752	0.977381
NWMN_1892	0.150356	3.18615	0.788783	1
NWMN_2039	0.151002	6.61098	0.5274	0.94955
NWMN_0049	0.151129	6.50689	0.449517	0.946123
NWMN_0218	0.151567	3.61226	0.735818	0.988788
NWMN_0088	0.151947	4.89244	0.559219	0.959394
NWMN_0622	0.152316	9.87855	0.401279	0.91777
NWMN_2215	0.152359	6.43343	0.422946	0.927347
comEA	0.152388	5.49967	0.543985	0.955449
NWMN_2551	0.152529	2.01323	1	1
mvaS	0.152532	8.39082	0.387777	0.910982
NWMN_1896	0.152779	2.5209	0.783679	1
NWMN_2530	0.153097	4.91114	0.60307	0.962956
panE	0.153822	7.24612	0.368368	0.893296
NWMN_1034	0.15424	9.80521	0.602039	0.962956
tig	0.154453	9.45172	0.394457	0.916534
rpsP	0.154668	9.75957	0.417295	0.92111
NWMN_1803	0.15534	7.70114	0.511155	0.94955
pbpC	0.155503	7.33469	0.363558	0.886302
NWMN_2082	0.156012	5.83229	0.464436	0.946123
NWMN_1720	0.156184	4.1311	0.70526	0.984322
NWMN_0020	0.156214	7.59811	0.35413	0.879084
pheS	0.156508	6.66419	0.440882	0.942562
NWMN_0694	0.157018	6.50087	0.455426	0.946123
NWMN_0319	0.157096	5.01051	0.596253	0.962956
metH	0.157153	4.98741	0.539966	0.952992
NWMN_1394	0.157343	4.07756	0.692001	0.98331
NWMN_1434	0.157409	8.0735	0.347313	0.868785
NWMN_0698	0.157517	5.64966	0.475612	0.946123
NWMN_2243	0.157708	3.49614	0.716497	0.986473
NWMN_0561	0.15772	1.92996	1	1
capB_2	0.157722	2.63202	0.787822	1
NWMN_0584	0.157923	6.63122	0.39655	0.916534
NWMN_0076	0.158534	4.5937	0.573568	0.959901
NWMN_1441	0.158537	5.85334	0.451167	0.946123
NWMN_0705	0.159581	5.76229	0.603522	0.962956
NWMN_0269	0.159781	8.61376	0.405537	0.919215
NWMN_2417	0.160063	2.69241	0.899795	1
hemX	0.160246	7.46902	0.34237	0.864987
NWMN_1002	0.160947	9.62084	0.386068	0.908664
NWMN_0662	0.161155	4.78855	0.560516	0.959394
NWMN_0316	0.161252	4.53495	0.584849	0.961108
NWMN_1462	0.1621	6.55845	0.378279	0.903473
NWMN_0026	0.162368	5.50839	0.460095	0.946123
msrB	0.162508	9.4539	0.360816	0.885718
NWMN_0506	0.163328	9.95228	0.460339	0.946123
NWMN_1452	0.163476	7.07193	0.375847	0.90138
NWMN_1327	0.163548	5.69767	0.456602	0.946123
rpsQ	0.164086	10.7617	0.4501	0.946123
NWMN_0298	0.164659	10.022	0.333095	0.854648
NWMN_1932	0.164676	5.61112	0.479656	0.946123
NWMN_1614	0.164808	6.20731	0.445435	0.946123
NWMN_2357	0.164951	5.5404	0.459415	0.946123
NWMN_1832	0.165125	5.86786	0.46401	0.946123
NWMN_1152	0.165359	5.31266	0.488073	0.94955
NWMN_2033	0.165695	5.57869	0.469436	0.946123
NWMN_0703	0.165701	3.75911	0.673414	0.980938
NWMN_1835	0.165878	5.04959	0.504281	0.94955
NWMN_2182	0.166649	5.35299	0.480188	0.946123
NWMN_1623	0.166785	5.51447	0.48862	0.94955
tnp_3	0.166954	6.40617	0.399015	0.917452
hemB	0.167144	7.20851	0.335919	0.858418
NWMN_1153	0.168202	6.07298	0.411111	0.919496
sbnB	0.168359	1.48837	1	1
NWMN_1921	0.168494	8.07456	0.316539	0.840532
NWMN_0906	0.168759	4.80508	0.528472	0.94955
NWMN_2249	0.169607	7.30654	0.319686	0.845422
NWMN_2374	0.169696	6.35157	0.496517	0.94955
mnhE_1	0.169865	3.05053	0.788898	1
NWMN_0725	0.170109	7.25914	0.392885	0.916378
NWMN_1540	0.170258	8.32503	0.329867	0.854648
NWMN_1396	0.170937	3.03712	0.750245	0.993548
NWMN_0583	0.171561	5.49681	0.440299	0.942093
NWMN_1671	0.171833	3.71562	0.71447	0.986473
NWMN_2560	0.172614	3.57574	0.66133	0.977381
pyrH	0.172686	8.19517	0.328536	0.85314
mnhF_2	0.173516	7.26103	0.336246	0.858418
NWMN_1294	0.173597	6.02762	0.428005	0.929503
NWMN_0715	0.174598	6.38155	0.356073	0.883019
isdF	0.17473	3.67571	0.635094	0.975821
NWMN_1878	0.175221	10.3354	0.325204	0.850264
NWMN_2518	0.175314	5.00205	0.448663	0.946123
tcaR	0.175511	10.9536	0.314203	0.836904
recJ	0.175841	6.32291	0.371234	0.895375
aroE	0.175955	7.19142	0.309753	0.83158
NWMN_0697	0.175956	5.95077	0.44959	0.946123
NWMN_0529	0.177671	7.19597	0.317364	0.841604
[truncated: 591 more rows]
